# Supplementary material for: ﻿Four new species of Russulasubsect.Cyanoxanthinae from China (Russulales, Russulaceae)
Source: MycoKeys. 2024 Jul 11;107:21–50. doi: 10.3897/mycokeys.107.123304 (PMC11258488; doi:10.3897/mycokeys.107.123304)
Supplement: XML Treatment for Russula atrochermesina [file mycokeys.107.123304-treatment1.xml]

<!DOCTYPE tp:taxon-treatment
  PUBLIC "-//TaxonX//DTD Taxonomic Treatment Publishing DTD v0 20100105//EN" "tax-treatment-NSO.dtd">
<tp:taxon-treatment xmlns:tp="http://www.plazi.org/taxpub"><tp:treatment-meta><kwd-group><label>Taxon classification</label><kwd>
              <named-content content-type="kingdom">Fungi</named-content>
            </kwd><kwd>
              <named-content content-type="order">Russulales</named-content>
            </kwd><kwd>
              <named-content content-type="family">Russulaceae</named-content>
            </kwd></kwd-group><mixed-citation publication-type="journal"><person-group><name><surname>Chen</surname><given-names>Yanliu</given-names></name><name><surname>Chen</surname><given-names>Bin</given-names></name><name><surname>Liang</surname><given-names>Ruoxi</given-names></name><name><surname>Wang</surname><given-names>Shengkun</given-names></name><name><surname>An</surname><given-names>Mengya</given-names></name><name><surname>Zhang</surname><given-names>Jinhua</given-names></name><name><surname>Liang</surname><given-names>Jingying</given-names></name><name><surname>Wang</surname><given-names>Yaxin</given-names></name><name><surname>Gao</surname><given-names>Xuelian</given-names></name><name><surname>Liang</surname><given-names>Junfeng</given-names></name></person-group><article-title>﻿Four new species of <tp:taxon-name><tp:taxon-name-part taxon-name-part-type="genus" reg="Russula">Russula</tp:taxon-name-part><tp:taxon-name-part taxon-name-part-type="infraspecific-rank">subsect.</tp:taxon-name-part><tp:taxon-name-part taxon-name-part-type="subsection" reg="Cyanoxanthinae">Cyanoxanthinae</tp:taxon-name-part></tp:taxon-name> from China (<tp:taxon-name><tp:taxon-name-part taxon-name-part-type="order">Russulales</tp:taxon-name-part></tp:taxon-name>, <tp:taxon-name><tp:taxon-name-part taxon-name-part-type="family">Russulaceae</tp:taxon-name-part></tp:taxon-name>)</article-title><source>MycoKeys</source><day>11</day><month>07</month><year>2024</year><volume>107</volume><fpage>21</fpage><lpage>50</lpage><pub-id pub-id-type="doi">10.3897/mycokeys.107.123304</pub-id></mixed-citation></tp:treatment-meta><tp:nomenclature><label>﻿</label><tp:taxon-name>
            <object-id xmlns:xlink="http://www.w3.org/1999/xlink" content-type="arpha" xlink:type="simple">95637F13-8C52-586F-8BB7-E303063A60DB</object-id>
            <tp:taxon-name-part taxon-name-part-type="genus" reg="Russula">Russula</tp:taxon-name-part>
            <tp:taxon-name-part taxon-name-part-type="species" reg="atrochermesina">atrochermesina</tp:taxon-name-part>
            <object-id xmlns:xlink="http://www.w3.org/1999/xlink" content-type="mycobank" xlink:type="simple">851267</object-id>
          </tp:taxon-name><tp:taxon-authority>Y.L. Chen &amp; J.F. Liang, sp. nov.</tp:taxon-authority><xref ref-type="fig" rid="F2">Figs 2A–C</xref><xref ref-type="fig" rid="F3">, 3A–D</xref><xref ref-type="fig" rid="F4">, 4</xref><xref ref-type="fig" rid="F5">, 5</xref></tp:nomenclature><tp:treatment-sec sec-type="diagnosis" id="SECID0ETECI"><title>Diagnosis.</title><p><italic><tp:taxon-name><tp:taxon-name-part taxon-name-part-type="genus" reg="Russula">Russula</tp:taxon-name-part><tp:taxon-name-part taxon-name-part-type="species" reg="atrochermesina">atrochermesina</tp:taxon-name-part></tp:taxon-name></italic> can be distinguished by its violet pileus with tuberculate-striate margin, distant lamellae that stain greyish-yellow when bruised, wide hymenial cystidia on lamellae edges, cystidia content negative reaction in sulphovanillin, branched subterminal cells in pileipellis.</p></tp:treatment-sec><tp:treatment-sec sec-type="Holotype" id="SECID0EEFCI"><title>Holotype.</title><p>China, Yunnan Province, Chuxiong Yi Autonomous Prefecture, Lufeng City, Tuoan Township, <named-content xmlns:xlink="http://www.w3.org/1999/xlink" content-type="dwc:verbatimCoordinates" xlink:type="simple"><named-content content-type="geo-json" specific-use="{&#34;type&#34;:&#34;Point&#34;,&#34;coordinates&#34;:[101.773056,25.243056]}" id="NCID0ENFCI" xlink:type="simple">25°14'35"N, 101°46'23"E</named-content></named-content>, alt. 2250 m, 7 Sep 2023, Y.L. Chen (RITF6878).</p></tp:treatment-sec><tp:treatment-sec sec-type="etymology" id="SECID0ESFCI"><title>Etymology.</title><p>‘<italic>atrochermesina</italic>’ refers to the dark purple colour of pileus.</p></tp:treatment-sec><tp:treatment-sec sec-type="description" id="SECID0ECGCI"><title>Description.</title><p><bold><italic>Basidiomata</italic></bold> medium to large-sized; pileus 75–115 mm in diameter, initially hemispherical when young, convex to applanate when mature, margin tuberculate-striate, not cracked; surface dry, glabrous, peeling readily, violet white (16A2) to pale violet (16A3), dark violet (16F6) in the centre. <bold><italic>Lamellae</italic></bold> adnate, 5–8 per cm near pileus margin, cream, staining greyish-yellow (2B5) when bruised; lamellulae present and irregular in length; furcations frequently present near the stipe; edge entire and concolorous. <bold><italic>Stipe</italic></bold> 80–170 × 25–40 mm, cylindrical to subcylindrical, white (1A1), often with yellowish-white (1A2) tinge, solid. <bold><italic>Context</italic></bold> white (1A1), unchanging when bruised, compact, 5 mm thick in half of the pileus radius; taste mild; odour inconspicuous. <bold><italic>Spore print</italic></bold> not observed.</p><fig id="F2" position="float" orientation="portrait"><object-id xmlns:xlink="http://www.w3.org/1999/xlink" content-type="doi" xlink:type="simple">10.3897/mycokeys.107.123304.figure2</object-id><object-id xmlns:xlink="http://www.w3.org/1999/xlink" content-type="arpha" xlink:type="simple">83249753-3D44-5288-AEF4-DDB650BA4B3C</object-id><label>Figure 2.</label><caption><p><abbrev xmlns:xlink="http://www.w3.org/1999/xlink" xlink:title="scanning electron microscope" id="ABBRID0EBHCI" xlink:type="simple">SEM</abbrev> photos of basidiospores of the four new species <bold>A–C</bold><italic><tp:taxon-name><tp:taxon-name-part taxon-name-part-type="genus" reg="Russula">Russula</tp:taxon-name-part><tp:taxon-name-part taxon-name-part-type="species" reg="atrochermesina">atrochermesina</tp:taxon-name-part></tp:taxon-name></italic> (RITF6878, holotype) <bold>D–F</bold><italic><tp:taxon-name><tp:taxon-name-part taxon-name-part-type="genus" reg="Russula">Russula</tp:taxon-name-part><tp:taxon-name-part taxon-name-part-type="species" reg="lavandula">lavandula</tp:taxon-name-part></tp:taxon-name></italic> (RITF6329) <bold>G–I</bold><italic><tp:taxon-name><tp:taxon-name-part taxon-name-part-type="genus" reg="Russula">Russula</tp:taxon-name-part><tp:taxon-name-part taxon-name-part-type="species" reg="lilaceofusca">lilaceofusca</tp:taxon-name-part></tp:taxon-name></italic> (RITF6330, holotype) <bold>J–L</bold><italic><tp:taxon-name><tp:taxon-name-part taxon-name-part-type="genus" reg="Russula">Russula</tp:taxon-name-part><tp:taxon-name-part taxon-name-part-type="species" reg="perviridis">perviridis</tp:taxon-name-part></tp:taxon-name></italic> (RITF3131, holotype). Scale bars: 20 µm (<bold>G</bold>); 10 µm (<bold>A, B, D, E, H, J, K</bold>); 5 µm (<bold>C, F, I, L</bold>).</p></caption><graphic xmlns:xlink="http://www.w3.org/1999/xlink" xlink:href="mycokeys-107-021-g002.jpg" position="float" orientation="portrait" xlink:type="simple" id="oo_1089902.jpg"><uri content-type="original_file" xlink:type="simple">https://binary.pensoft.net/fig/1089902</uri></graphic></fig><p><bold><italic>Basidiospores</italic></bold> (6.3–)6.7–7.2–7.6(–8.7) × (5.3–)5.8–6.2–6.5(–7.4) µm, Q = (1.05–)1.11–1.15–1.20(–1.25), subglobose to broadly ellipsoid, hyaline in 5% <abbrev xmlns:xlink="http://www.w3.org/1999/xlink" xlink:title="5% potassium hydroxide" id="ABBRID0ELJCI" xlink:type="simple">KOH</abbrev>; ornamentation of small to medium, dense (5–9 in a 3 μm diam. circle) amyloid warts, less than 0.6 μm high, mostly isolated or fused in pairs, occasionally fused by short lines; suprahilar plage inamyloid. <bold><italic>Basidia</italic></bold> (33.0–)37.0–43.0–48.5(–52.0) × (9.0–)10.0–11.5–12.5(–14.0) µm, clavate, 2- to 4-spored, thin-walled; basidiola clavate, ca. 8.0–12.5 µm wide. <bold><italic>Hymenial cystidia on lamellae sides</italic></bold> moderately numerous, (52.5–)55.0–60.5–65.5(–69.5) × (7.0–)8.0–8.5–9.5(–10.0) µm, fusiform, apically acute, usually with an appendage, thin-walled; contents heteromorphous, yellow in sulphovanillin. <bold><italic>Hymenial cystidia on lamellae edges</italic></bold> longer and wider than those on lamellae sides, (54.5–)58.0–65.0–71.5(–75.5) × (8.0–)9.0–10.5–11.5(–13.0) µm, fusiform, apically mostly acute, usually with an appendage, thin-walled; contents crystalline, yellow in sulphovanillin. <bold><italic>Marginal cells</italic></bold> undifferentiated. <bold><italic>Pileipellis</italic></bold> hyphae of all tissues metachromatic in cresyl blue, sharply delimited from the underlying context, two-layered, gelatinised; suprapellis 260–400 µm deep, composed of densely arranged and erect hyphal terminations; subpellis 150–200 µm deep, composed of horizontally orientated and 2–9 μm wide hyphae. Hyphal terminations near the pileus margin branched, thin-walled; terminal cells (9.0–)13.5–18.0–22.5(–27.5) × (2.5–)3.5–4.0–5.0 µm, mainly clavate, occasionally cylindrical, apically mostly obtuse; subterminal cells usually shorter, ca. 3.0–5.5 µm wide, branched. Hyphal terminations near the pileus centre slightly narrower than those near the pileus margin; terminal cells (10.0–)13.5–17.5–21.5(–26.5) × (2.5–)3.0–3.5–4.0(–5.0) µm, cylindrical, slightly attenuated. <bold><italic>Pileocystidia</italic></bold> near the pileus margin always 1-celled, (22.5–)28.5–36.0–44.0(–50.0) × (4.0–)4.5–5.0–6.0(–6.5) µm, dispersed, clavate, occasionally fusiform, apically usually obtuse, sometimes with a round or elliptical appendage, thin-walled; contents crystalline, no reaction in sulphovanillin. Pileocystidia near the pileus centre slightly narrower than those near the pileus margin, (30.0–)32.0–38.0–44.0(–51.5) × (3.5–)4.0–4.5–5.0(–5.5) µm.</p><fig id="F3" position="float" orientation="portrait"><object-id xmlns:xlink="http://www.w3.org/1999/xlink" content-type="doi" xlink:type="simple">10.3897/mycokeys.107.123304.figure3</object-id><object-id xmlns:xlink="http://www.w3.org/1999/xlink" content-type="arpha" xlink:type="simple">9361C8BF-7B92-5B76-863F-455C5883780C</object-id><label>Figure 3.</label><caption><p>Fruiting bodies photos of four new species <bold>A–D</bold><italic><tp:taxon-name><tp:taxon-name-part taxon-name-part-type="genus" reg="Russula">Russula</tp:taxon-name-part><tp:taxon-name-part taxon-name-part-type="species" reg="atrochermesina">atrochermesina</tp:taxon-name-part></tp:taxon-name></italic> (A-C-RITF6878, holotype, D-RITF6460) <bold>E–I</bold><italic><tp:taxon-name><tp:taxon-name-part taxon-name-part-type="genus" reg="Russula">Russula</tp:taxon-name-part><tp:taxon-name-part taxon-name-part-type="species" reg="lavandula">lavandula</tp:taxon-name-part></tp:taxon-name></italic> (E-F-RITF6329, G-H-RITF6340, I-RITF3282, holotype) <bold>J–L</bold><italic><tp:taxon-name><tp:taxon-name-part taxon-name-part-type="genus" reg="Russula">Russula</tp:taxon-name-part><tp:taxon-name-part taxon-name-part-type="species" reg="lilaceofusca">lilaceofusca</tp:taxon-name-part></tp:taxon-name></italic> (J-K-RITF6330, holotype, L-RITF2631) <bold>M–R</bold><italic><tp:taxon-name><tp:taxon-name-part taxon-name-part-type="genus" reg="Russula">Russula</tp:taxon-name-part><tp:taxon-name-part taxon-name-part-type="species" reg="perviridis">perviridis</tp:taxon-name-part></tp:taxon-name></italic> (M-N-RITF3131, holotype, O-P-RITF6982, Q-R-RITF6983). Scale bars: 40 mm (<bold>A, B, D–G, I, J, M–O</bold>); 5 mm (<bold>C, L</bold>); 20 mm (<bold>H, K, P, Q, R</bold>).</p></caption><graphic xmlns:xlink="http://www.w3.org/1999/xlink" xlink:href="mycokeys-107-021-g003.jpg" position="float" orientation="portrait" xlink:type="simple" id="oo_1089903.jpg"><uri content-type="original_file" xlink:type="simple">https://binary.pensoft.net/fig/1089903</uri></graphic></fig></tp:treatment-sec><tp:treatment-sec sec-type="habitat" id="SECID0ETMCI"><title>Habitat.</title><p>On the ground under mixed forests dominated by <italic><tp:taxon-name><tp:taxon-name-part taxon-name-part-type="genus" reg="Castanopsis">Castanopsis</tp:taxon-name-part><tp:taxon-name-part taxon-name-part-type="species" reg="sclerophylla">sclerophylla</tp:taxon-name-part></tp:taxon-name></italic> and <italic><tp:taxon-name><tp:taxon-name-part taxon-name-part-type="genus" reg="Pinus">Pinus</tp:taxon-name-part><tp:taxon-name-part taxon-name-part-type="species" reg="yunnanensis">yunnanensis</tp:taxon-name-part></tp:taxon-name></italic>.</p></tp:treatment-sec><tp:treatment-sec sec-type="distribution" id="SECID0EPNCI"><title>Known distribution.</title><p>South-western China (Yunnan Province).</p></tp:treatment-sec><tp:treatment-sec sec-type="material" id="SECID0EUNCI"><title>Additional specimens examined.</title><p>China, Yunnan Province, Chuxiong Yi Autonomous Prefecture, Lufeng City, Tuoan Township, <named-content xmlns:xlink="http://www.w3.org/1999/xlink" content-type="dwc:verbatimCoordinates" xlink:type="simple"><named-content content-type="geo-json" specific-use="{&#34;type&#34;:&#34;Point&#34;,&#34;coordinates&#34;:[101.760833,25.242778]}" id="NCID0E4NCI" xlink:type="simple">25°14'34"N, 101°45'39"E</named-content></named-content>, alt. 2300 m, 28 Jul 2022, X.L. Gao (RITF6460).</p><fig id="F4" position="float" orientation="portrait"><object-id xmlns:xlink="http://www.w3.org/1999/xlink" content-type="doi" xlink:type="simple">10.3897/mycokeys.107.123304.figure4</object-id><object-id xmlns:xlink="http://www.w3.org/1999/xlink" content-type="arpha" xlink:type="simple">A67363B4-659F-5FFC-AF74-FE194095C050</object-id><label>Figure 4.</label><caption><p><italic><tp:taxon-name><tp:taxon-name-part taxon-name-part-type="genus" reg="Russula">Russula</tp:taxon-name-part><tp:taxon-name-part taxon-name-part-type="species" reg="atrochermesina">atrochermesina</tp:taxon-name-part></tp:taxon-name></italic> (RITF6878, holotype) <bold>A</bold> basidia <bold>B</bold> basidiola <bold>C</bold> hymenial cystidia on lamellae sides <bold>D</bold> hymenial cystidia on lamellae edges. Scale bar: 10 µm.</p></caption><graphic xmlns:xlink="http://www.w3.org/1999/xlink" xlink:href="mycokeys-107-021-g004.jpg" position="float" orientation="portrait" xlink:type="simple" id="oo_1089904.jpg"><uri content-type="original_file" xlink:type="simple">https://binary.pensoft.net/fig/1089904</uri></graphic></fig></tp:treatment-sec><tp:treatment-sec sec-type="notes" id="SECID0ECPCI"><title>Notes.</title><p>Phylogenetic analyses showed that <italic><tp:taxon-name><tp:taxon-name-part taxon-name-part-type="genus" reg="Russula">R.</tp:taxon-name-part><tp:taxon-name-part taxon-name-part-type="species" reg="atrochermesina">atrochermesina</tp:taxon-name-part></tp:taxon-name></italic> is related to <italic><tp:taxon-name><tp:taxon-name-part taxon-name-part-type="genus" reg="Russula">R.</tp:taxon-name-part><tp:taxon-name-part taxon-name-part-type="species" reg="pallidirosea">pallidirosea</tp:taxon-name-part></tp:taxon-name></italic>, <italic><tp:taxon-name><tp:taxon-name-part taxon-name-part-type="genus" reg="Russula">R.</tp:taxon-name-part><tp:taxon-name-part taxon-name-part-type="species" reg="purpureorosea">purpureorosea</tp:taxon-name-part></tp:taxon-name></italic> and <italic><tp:taxon-name><tp:taxon-name-part taxon-name-part-type="genus" reg="Russula">R.</tp:taxon-name-part><tp:taxon-name-part taxon-name-part-type="species" reg="purpureoviridis">purpureoviridis</tp:taxon-name-part></tp:taxon-name></italic> Khamsuntorn, Lueangjaroenkit, Sommai &amp; Pinruan. However, <italic><tp:taxon-name><tp:taxon-name-part taxon-name-part-type="genus" reg="Russula">R.</tp:taxon-name-part><tp:taxon-name-part taxon-name-part-type="species" reg="pallidirosea">pallidirosea</tp:taxon-name-part></tp:taxon-name></italic> from American Samoa has a pallid to pinkish pileus and smaller hymenial cystidia on the lamellae edges (40.0–55.0 × 5.0–7.0 µm) and is associated with tropical trees (<xref ref-type="bibr" rid="B18">Kropp 2016</xref>). <italic><tp:taxon-name><tp:taxon-name-part taxon-name-part-type="genus" reg="Russula">Russula</tp:taxon-name-part><tp:taxon-name-part taxon-name-part-type="species" reg="purpureorosea">purpureorosea</tp:taxon-name-part></tp:taxon-name></italic> differs in the following set of characters: pale pinkish-purple pileus, lamellae furcations absence, narrower hymenial cystidia on lamellae edges (54.0–60.0–95.0 × 7.0–8.5–10.0 µm) and unbranched hyphal terminations in the pileipellis (<xref ref-type="bibr" rid="B29">Song 2022</xref>). <italic><tp:taxon-name><tp:taxon-name-part taxon-name-part-type="genus" reg="Russula">Russula</tp:taxon-name-part><tp:taxon-name-part taxon-name-part-type="species" reg="purpureoviridis">purpureoviridis</tp:taxon-name-part></tp:taxon-name></italic>, originally described from Thailand, differs in a greyish-green pileus, narrower hymenial cystidia on lamellae edges (45.0–77.5 × 7.5–10.0 µm), constricted terminal cells in the pileipellis and larger pileocystidia (52.5–87.5 × 5.0–8.5 µm) (<xref ref-type="bibr" rid="B11">Crous et al. 2022</xref>). The morphology of <italic><tp:taxon-name><tp:taxon-name-part taxon-name-part-type="genus" reg="Russula">R.</tp:taxon-name-part><tp:taxon-name-part taxon-name-part-type="species" reg="atrochermesina">atrochermesina</tp:taxon-name-part></tp:taxon-name></italic> is similar to <italic><tp:taxon-name><tp:taxon-name-part taxon-name-part-type="genus" reg="Russula">R.</tp:taxon-name-part><tp:taxon-name-part taxon-name-part-type="species" reg="fusiformata">fusiformata</tp:taxon-name-part></tp:taxon-name></italic>. However, <italic><tp:taxon-name><tp:taxon-name-part taxon-name-part-type="genus" reg="Russula">R.</tp:taxon-name-part><tp:taxon-name-part taxon-name-part-type="species" reg="fusiformata">fusiformata</tp:taxon-name-part></tp:taxon-name></italic> lacks lamellulae and furcations and has narrower hymenial cystidia on lamellae edges (35.5–52.0–78.0 × 5.0–9.0–11.0 µm) and shorter and wider terminal cells near the pileal centre (5.5–14.0 × 3.0–8.0 µm) (<xref ref-type="bibr" rid="B29">Song 2022</xref>).</p><fig id="F5" position="float" orientation="portrait"><object-id xmlns:xlink="http://www.w3.org/1999/xlink" content-type="doi" xlink:type="simple">10.3897/mycokeys.107.123304.figure5</object-id><object-id xmlns:xlink="http://www.w3.org/1999/xlink" content-type="arpha" xlink:type="simple">2A6DD73E-2228-566C-A56C-A5413A29C342</object-id><label>Figure 5.</label><caption><p><italic><tp:taxon-name><tp:taxon-name-part taxon-name-part-type="genus" reg="Russula">Russula</tp:taxon-name-part><tp:taxon-name-part taxon-name-part-type="species" reg="atrochermesina">atrochermesina</tp:taxon-name-part></tp:taxon-name></italic> (RITF6878, holotype) <bold>A</bold> hyphal terminations near the pileus margin <bold>B</bold> hyphal terminations near the pileus centre <bold>C</bold> pileocystidia near the pileus margin <bold>D</bold> pileocystidia near the pileus centre. Scale bar: 10 µm.</p></caption><graphic xmlns:xlink="http://www.w3.org/1999/xlink" xlink:href="mycokeys-107-021-g005.jpg" position="float" orientation="portrait" xlink:type="simple" id="oo_1089905.jpg"><uri content-type="original_file" xlink:type="simple">https://binary.pensoft.net/fig/1089905</uri></graphic></fig></tp:treatment-sec><ref-list><ref id="B18"><mixed-citation xmlns:xlink="http://www.w3.org/1999/xlink" xlink:type="simple"><person-group><name name-style="western"><surname>Kropp</surname><given-names>BR</given-names></name></person-group> (<year>2016</year>) <article-title><tp:taxon-name><tp:taxon-name-part taxon-name-part-type="family">Russulaceae</tp:taxon-name-part></tp:taxon-name> in American Samoa: New species and further support for an Australasian origin for Samoan ectomycorrhizal fungi.</article-title><source>Mycologia</source><volume>108</volume>(<issue>2</issue>): <fpage>405</fpage>–<lpage>413</lpage>. <ext-link xlink:href="10.3852/15-171" ext-link-type="doi" xlink:type="simple">https://doi.org/10.3852/15-171</ext-link></mixed-citation></ref><ref id="B29"><mixed-citation xmlns:xlink="http://www.w3.org/1999/xlink" xlink:type="simple"><person-group><name name-style="western"><surname>Song</surname><given-names>Y</given-names></name></person-group> (<year>2022</year>) <article-title>Species of <tp:taxon-name><tp:taxon-name-part taxon-name-part-type="genus">Russula</tp:taxon-name-part><tp:taxon-name-part taxon-name-part-type="infraspecific-rank">subgenus</tp:taxon-name-part><tp:taxon-name-part taxon-name-part-type="subgenus">Heterophyllidiae</tp:taxon-name-part></tp:taxon-name> (<tp:taxon-name><tp:taxon-name-part taxon-name-part-type="family">Russulaceae</tp:taxon-name-part></tp:taxon-name>, <tp:taxon-name><tp:taxon-name-part taxon-name-part-type="phylum">Basidiomycota</tp:taxon-name-part></tp:taxon-name>) from Dinghushan Biosphere Reserve.</article-title><source>European Journal of Taxonomy</source><volume>826</volume>: <fpage>1</fpage>–<lpage>32</lpage>. <ext-link xlink:href="10.5852/ejt.2022.826.1831" ext-link-type="doi" xlink:type="simple">https://doi.org/10.5852/ejt.2022.826.1831</ext-link></mixed-citation></ref><ref id="B11"><mixed-citation xmlns:xlink="http://www.w3.org/1999/xlink" xlink:type="simple"><person-group><name name-style="western"><surname>Crous</surname><given-names>PW</given-names></name><name name-style="western"><surname>Boers</surname><given-names>J</given-names></name><name name-style="western"><surname>Holdom</surname><given-names>D</given-names></name><name name-style="western"><surname>Osieck</surname></name><name name-style="western"><surname>Steinrucken</surname><given-names>TV</given-names></name><name name-style="western"><surname>Tan</surname><given-names>YP</given-names></name><name name-style="western"><surname>Vitelli</surname><given-names>JS</given-names></name><name name-style="western"><surname>Shivas</surname><given-names>RG</given-names></name><name name-style="western"><surname>Barrett</surname><given-names>M</given-names></name><name name-style="western"><surname>Boxshall</surname><given-names>A-G</given-names></name><name name-style="western"><surname>Broadbridge</surname><given-names>J</given-names></name><name name-style="western"><surname>Larsson</surname><given-names>E</given-names></name><name name-style="western"><surname>Lebel</surname><given-names>T</given-names></name><name name-style="western"><surname>Pinruan</surname><given-names>U</given-names></name><name name-style="western"><surname>Sommai</surname><given-names>S</given-names></name><name name-style="western"><surname>Alvarado</surname><given-names>P</given-names></name><name name-style="western"><surname>Bonito</surname><given-names>G</given-names></name><name name-style="western"><surname>Decock</surname><given-names>CA</given-names></name><name name-style="western"><surname>De la Peña-Lastra</surname><given-names>S</given-names></name><name name-style="western"><surname>Delgado</surname><given-names>G</given-names></name><name name-style="western"><surname>Houbraken</surname><given-names>J</given-names></name><name name-style="western"><surname>Maciá-Vicente</surname><given-names>JG</given-names></name><name name-style="western"><surname>Raja</surname><given-names>HA</given-names></name><name name-style="western"><surname>Rigueiro-Rodríguez</surname><given-names>A</given-names></name><name name-style="western"><surname>Rodríguez</surname><given-names>A</given-names></name><name name-style="western"><surname>Wingfield</surname><given-names>MJ</given-names></name><name name-style="western"><surname>Adams</surname><given-names>SJ</given-names></name><name name-style="western"><surname>Akulov</surname><given-names>A</given-names></name><name name-style="western"><surname>AL-Hidmi</surname><given-names>T</given-names></name><name name-style="western"><surname>Antonín</surname><given-names>V</given-names></name><name name-style="western"><surname>Arauzo</surname><given-names>S</given-names></name><name name-style="western"><surname>Arenas</surname><given-names>F</given-names></name><name name-style="western"><surname>Armada</surname><given-names>F</given-names></name><name name-style="western"><surname>Aylward</surname><given-names>J</given-names></name><name name-style="western"><surname>Bellanger</surname><given-names>J-M</given-names></name><name name-style="western"><surname>Berraf-Tebbal</surname><given-names>A</given-names></name><name name-style="western"><surname>Bidaud</surname><given-names>A</given-names></name><name name-style="western"><surname>Boccardo</surname><given-names>F</given-names></name><name name-style="western"><surname>Cabero</surname><given-names>J</given-names></name><name name-style="western"><surname>Calledda</surname><given-names>F</given-names></name><name name-style="western"><surname>Corriol</surname><given-names>G</given-names></name><name name-style="western"><surname>Crane</surname><given-names>JL</given-names></name><name name-style="western"><surname>Dearnaley</surname><given-names>JDW</given-names></name><name name-style="western"><surname>Dima</surname><given-names>B</given-names></name><name name-style="western"><surname>Dovana</surname><given-names>F</given-names></name><name name-style="western"><surname>Eichmeier</surname><given-names>A</given-names></name><name name-style="western"><surname>Esteve-Raventós</surname><given-names>F</given-names></name><name name-style="western"><surname>Fine</surname><given-names>M</given-names></name><name name-style="western"><surname>Ganzert</surname><given-names>L</given-names></name><name name-style="western"><surname>García</surname><given-names>D</given-names></name><name name-style="western"><surname>Torres-Garcia</surname><given-names>D</given-names></name><name name-style="western"><surname>Gené</surname><given-names>J</given-names></name><name name-style="western"><surname>Gutiérrez</surname><given-names>A</given-names></name><name name-style="western"><surname>Iglesias</surname><given-names>P</given-names></name><name name-style="western"><surname>Istel</surname><given-names>Ł</given-names></name><name name-style="western"><surname>Jangsantear</surname><given-names>P</given-names></name><name name-style="western"><surname>Jansen</surname><given-names>GM</given-names></name><name name-style="western"><surname>Jeppson</surname><given-names>M</given-names></name><name name-style="western"><surname>Karun</surname><given-names>NC</given-names></name><name name-style="western"><surname>Karich</surname><given-names>A</given-names></name><name name-style="western"><surname>Khamsuntorn</surname><given-names>P</given-names></name><name name-style="western"><surname>Kokkonen</surname><given-names>K</given-names></name><name name-style="western"><surname>Kolarík</surname><given-names>M</given-names></name><name name-style="western"><surname>Kubátová</surname><given-names>A</given-names></name><name name-style="western"><surname>Labuda</surname><given-names>R</given-names></name><name name-style="western"><surname>Lagashetti</surname><given-names>AC</given-names></name><name name-style="western"><surname>Lifshitz</surname><given-names>N</given-names></name><name name-style="western"><surname>Linde</surname><given-names>C</given-names></name><name name-style="western"><surname>Loizides</surname><given-names>M</given-names></name><name name-style="western"><surname>Luangsa-ard</surname><given-names>JJ</given-names></name><name name-style="western"><surname>Lueangjaroenkit</surname><given-names>P</given-names></name><name name-style="western"><surname>Mahadevakumar</surname><given-names>S</given-names></name><name name-style="western"><surname>Mahamedi</surname><given-names>AE</given-names></name><name name-style="western"><surname>Malloch</surname><given-names>DW</given-names></name><name name-style="western"><surname>Marincowitz</surname><given-names>S</given-names></name><name name-style="western"><surname>Mateos</surname><given-names>A</given-names></name><name name-style="western"><surname>Moreau</surname><given-names>P-A</given-names></name><name name-style="western"><surname>Miller</surname><given-names>AN</given-names></name><name name-style="western"><surname>Molia</surname><given-names>A</given-names></name><name name-style="western"><surname>Morte</surname><given-names>A</given-names></name><name name-style="western"><surname>Navarro-Ródenas</surname><given-names>A</given-names></name><name name-style="western"><surname>Nebesářová</surname><given-names>J</given-names></name><name name-style="western"><surname>Nigrone</surname><given-names>E</given-names></name><name name-style="western"><surname>Nuthan</surname><given-names>BR</given-names></name><name name-style="western"><surname>Oberlies</surname><given-names>NH</given-names></name><name name-style="western"><surname>Pepori</surname><given-names>AL</given-names></name><name name-style="western"><surname>Rämä</surname><given-names>T</given-names></name><name name-style="western"><surname>Rapley</surname><given-names>D</given-names></name><name name-style="western"><surname>Reschke</surname><given-names>K</given-names></name><name name-style="western"><surname>Robicheau</surname><given-names>BM</given-names></name><name name-style="western"><surname>Roets</surname><given-names>F</given-names></name><name name-style="western"><surname>Roux</surname><given-names>J</given-names></name><name name-style="western"><surname>Saavedra</surname><given-names>M</given-names></name><name name-style="western"><surname>Sakolrak</surname><given-names>B</given-names></name><name name-style="western"><surname>Santini</surname><given-names>A</given-names></name><name name-style="western"><surname>Ševčíková</surname><given-names>H</given-names></name><name name-style="western"><surname>Singh</surname><given-names>PN</given-names></name><name name-style="western"><surname>Singh</surname><given-names>SK</given-names></name><name name-style="western"><surname>Somrithipol</surname><given-names>S</given-names></name><name name-style="western"><surname>Spetik</surname><given-names>M</given-names></name><name name-style="western"><surname>Sridhar</surname><given-names>KR</given-names></name><name name-style="western"><surname>Starink-Willemse</surname><given-names>M</given-names></name><name name-style="western"><surname>Taylor</surname><given-names>VA</given-names></name><name name-style="western"><surname>van Iperen</surname><given-names>AL</given-names></name><name name-style="western"><surname>Vauras</surname><given-names>J</given-names></name><name name-style="western"><surname>Walker</surname><given-names>AK</given-names></name><name name-style="western"><surname>Wingfield</surname><given-names>BD</given-names></name><name name-style="western"><surname>Yarden</surname><given-names>O</given-names></name><name name-style="western"><surname>Cooke</surname><given-names>AW</given-names></name><name name-style="western"><surname>Manners</surname><given-names>AG</given-names></name><name name-style="western"><surname>Pegg</surname><given-names>KG</given-names></name><name name-style="western"><surname>Groenewald</surname><given-names>JZ</given-names></name></person-group> (<year>2022</year>) <article-title>Fungal Planet description sheets: 1383–1435.</article-title><source>Persoonia - Molecular Phylogeny and Evolution of <tp:taxon-name><tp:taxon-name-part taxon-name-part-type="kingdom">Fungi</tp:taxon-name-part></tp:taxon-name></source><volume>48</volume>: <fpage>261</fpage>–<lpage>371</lpage>. <ext-link xlink:href="10.3767/persoonia.2022.48.08" ext-link-type="doi" xlink:type="simple">https://doi.org/10.3767/persoonia.2022.48.08</ext-link></mixed-citation></ref></ref-list></tp:taxon-treatment>
