# Supplementary material for: ﻿Four new species of Russulasubsect.Cyanoxanthinae from China (Russulales, Russulaceae)
Source: MycoKeys. 2024 Jul 11;107:21–50. doi: 10.3897/mycokeys.107.123304 (PMC11258488; doi:10.3897/mycokeys.107.123304)
Supplement: XML Treatment for Russula lavandula [file mycokeys.107.123304-treatment2.xml]

<!DOCTYPE tp:taxon-treatment
  PUBLIC "-//TaxonX//DTD Taxonomic Treatment Publishing DTD v0 20100105//EN" "tax-treatment-NSO.dtd">
<tp:taxon-treatment xmlns:tp="http://www.plazi.org/taxpub"><tp:treatment-meta><kwd-group><label>Taxon classification</label><kwd>
              <named-content content-type="kingdom">Fungi</named-content>
            </kwd><kwd>
              <named-content content-type="order">Russulales</named-content>
            </kwd><kwd>
              <named-content content-type="family">Russulaceae</named-content>
            </kwd></kwd-group><mixed-citation publication-type="journal"><person-group><name><surname>Chen</surname><given-names>Yanliu</given-names></name><name><surname>Chen</surname><given-names>Bin</given-names></name><name><surname>Liang</surname><given-names>Ruoxi</given-names></name><name><surname>Wang</surname><given-names>Shengkun</given-names></name><name><surname>An</surname><given-names>Mengya</given-names></name><name><surname>Zhang</surname><given-names>Jinhua</given-names></name><name><surname>Liang</surname><given-names>Jingying</given-names></name><name><surname>Wang</surname><given-names>Yaxin</given-names></name><name><surname>Gao</surname><given-names>Xuelian</given-names></name><name><surname>Liang</surname><given-names>Junfeng</given-names></name></person-group><article-title>﻿Four new species of <tp:taxon-name><tp:taxon-name-part taxon-name-part-type="genus" reg="Russula">Russula</tp:taxon-name-part><tp:taxon-name-part taxon-name-part-type="infraspecific-rank">subsect.</tp:taxon-name-part><tp:taxon-name-part taxon-name-part-type="subsection" reg="Cyanoxanthinae">Cyanoxanthinae</tp:taxon-name-part></tp:taxon-name> from China (<tp:taxon-name><tp:taxon-name-part taxon-name-part-type="order">Russulales</tp:taxon-name-part></tp:taxon-name>, <tp:taxon-name><tp:taxon-name-part taxon-name-part-type="family">Russulaceae</tp:taxon-name-part></tp:taxon-name>)</article-title><source>MycoKeys</source><day>11</day><month>07</month><year>2024</year><volume>107</volume><fpage>21</fpage><lpage>50</lpage><pub-id pub-id-type="doi">10.3897/mycokeys.107.123304</pub-id></mixed-citation></tp:treatment-meta><tp:nomenclature><label>﻿</label><tp:taxon-name>
            <object-id xmlns:xlink="http://www.w3.org/1999/xlink" content-type="arpha" xlink:type="simple">8A0F09C7-131C-5EF8-A92D-E4E99F041CFD</object-id>
            <tp:taxon-name-part taxon-name-part-type="genus" reg="Russula">Russula</tp:taxon-name-part>
            <tp:taxon-name-part taxon-name-part-type="species" reg="lavandula">lavandula</tp:taxon-name-part>
            <object-id xmlns:xlink="http://www.w3.org/1999/xlink" content-type="mycobank" xlink:type="simple">851264</object-id>
          </tp:taxon-name><tp:taxon-authority>Y.L. Chen, B. Chen &amp; J.F. Liang, sp. nov.</tp:taxon-authority><xref ref-type="fig" rid="F2">Figs 2D–F</xref><xref ref-type="fig" rid="F3">, 3E–I</xref><xref ref-type="fig" rid="F6">, 6</xref><xref ref-type="fig" rid="F7">, 7</xref></tp:nomenclature><tp:treatment-sec sec-type="diagnosis" id="SECID0ELWCI"><title>Diagnosis.</title><p><italic><tp:taxon-name><tp:taxon-name-part taxon-name-part-type="genus" reg="Russula">Russula</tp:taxon-name-part><tp:taxon-name-part taxon-name-part-type="species" reg="lavandula">lavandula</tp:taxon-name-part></tp:taxon-name></italic> is characterised by its purplish-white to violet red pileus with a yellow centre, frequently present lamellulae and furcations, stipe often with pale yellow near the base, isolated basidiospores ornamentation and unbranched cuticular hyphal terminations. It is mainly distinguished from <italic><tp:taxon-name><tp:taxon-name-part taxon-name-part-type="genus" reg="Russula">R.</tp:taxon-name-part><tp:taxon-name-part taxon-name-part-type="species" reg="lotus">lotus</tp:taxon-name-part></tp:taxon-name></italic> Fang Li by its frequently present lamellulae and furcations, subglobose to broadly ellipsoid basidiospores, moderately numerous and narrower hymenial cystidia on lamellae sides and shorter cuticular terminal cells.</p></tp:treatment-sec><tp:treatment-sec sec-type="etymology" id="SECID0EHXCI"><title>Etymology.</title><p>‘<italic>lavandula</italic>’ refers to the colour of its pileus similar to lavender.</p></tp:treatment-sec><tp:treatment-sec sec-type="Holotype" id="SECID0EXXCI"><title>Holotype.</title><p>China, Yunnan Province, Kunming City, Wild Duck Lake, <named-content xmlns:xlink="http://www.w3.org/1999/xlink" content-type="dwc:verbatimCoordinates" xlink:type="simple"><named-content content-type="geo-json" specific-use="{&#34;type&#34;:&#34;Point&#34;,&#34;coordinates&#34;:[102.861667,25.126111]}" id="NCID0EAYCI" xlink:type="simple">25°07'34"N, 102°51'42"E</named-content></named-content>, alt. 2100 m, 27 Jul 2014, H.J. Li (RITF3282).</p></tp:treatment-sec><tp:treatment-sec sec-type="description" id="SECID0EFYCI"><title>Description.</title><p><bold><italic>Basidiomata</italic></bold> medium-sized; pileus 40–80 mm in diameter, initially hemispherical when young, convex to applanate with a depressed centre after maturity; margin incurved, striation short or inconspicuous, cracked after maturity; surface dry, glabrous, peeling readily, locally cracking into pale yellow (2A3), purplish-white (14A2) to greyish-magenta (13D5 or 14E6) patches, rose (13B3), purplish-white (14A2) to violet red (14B6), sometimes white (1A1) at the margin, yellowish-white (1A2) to golden yellow (4C7) in the centre. <bold><italic>Lamellae</italic></bold> adnate to slightly adnexed, 10–13 per cm near pileus margin, white (1A1), unchanging when bruised, 3–4 mm wide; lamellulae usually present and irregular in length; furcations frequently present throughout the lamellae; edge entire and concolorous. <bold><italic>Stipe</italic></bold> 40–60 × 16–25 mm, cylindrical, flexuous and tapering towards the base, white (1A1), often with pale yellow tinge near the base, solid. <bold><italic>Context</italic></bold> white (1A1), unchanging when bruised, 3–4 mm thick in half of the pileus radius; taste mild; odour inconspicuous. <bold><italic>Spore print</italic></bold> not observed.</p><fig id="F6" position="float" orientation="portrait"><object-id xmlns:xlink="http://www.w3.org/1999/xlink" content-type="doi" xlink:type="simple">10.3897/mycokeys.107.123304.figure6</object-id><object-id xmlns:xlink="http://www.w3.org/1999/xlink" content-type="arpha" xlink:type="simple">A178E89E-AF86-5C6B-AE99-03D07D592F82</object-id><label>Figure 6.</label><caption><p><italic><tp:taxon-name><tp:taxon-name-part taxon-name-part-type="genus" reg="Russula">Russula</tp:taxon-name-part><tp:taxon-name-part taxon-name-part-type="species" reg="lavandula">lavandula</tp:taxon-name-part></tp:taxon-name></italic> (RITF3282, holotype) <bold>A</bold> basidia <bold>B</bold> hymenial cystidia on lamellae sides <bold>C</bold> hymenial cystidia on lamellae edges <bold>D</bold> basidiola. Scale bar: 10 µm.</p></caption><graphic xmlns:xlink="http://www.w3.org/1999/xlink" xlink:href="mycokeys-107-021-g006.jpg" position="float" orientation="portrait" xlink:type="simple" id="oo_1089906.jpg"><uri content-type="original_file" xlink:type="simple">https://binary.pensoft.net/fig/1089906</uri></graphic></fig><p><bold><italic>Basidiospores</italic></bold> (6.5–)7.1–7.7–8.3(–9.2) × (5.9–)6.4–6.9–7.5(–8.0) µm, Q = (1.01–)1.05–1.11–1.17(–1.24), subglobose to broadly ellipsoid, hyaline in 5% <abbrev xmlns:xlink="http://www.w3.org/1999/xlink" xlink:title="5% potassium hydroxide" id="ABBRID0ED1CI" xlink:type="simple">KOH</abbrev>; ornamentation of small, moderately distant to dense (6–8 in a 3 μm diam. circle) amyloid warts, less than 0.5 μm high, mostly isolated, occasionally connected by short line connections or ridges, not forming a reticulum; suprahilar plage indistinct, inamyloid. <bold><italic>Basidia</italic></bold> (24.0–)28.5–33.5–39.0(–43.5) × (6.0–)7.0–8.5–9.5(–10.5) µm, clavate, 2- to 4-spored, thin-walled; basidiola clavate or subcylindrical, ca. 5–10 µm wide. <bold><italic>Hymenial cystidia on lamellae sides</italic></bold> moderately numerous, (42.5–)47.0–54.5–62.5(–64.5) × (5.0–)6.5–7.5–8.5 µm, clavate or fusiform, apically mostly obtuse, partially acute, sometimes with a 4–6 µm and papillate appendage, thin-walled; contents granulose or heteromorphous, reddish-black in sulphovanillin. <bold><italic>Hymenial cystidia on lamellae edges</italic></bold> shorter, but wider than those on lamellae sides, (35.0–)39.0–46.0–52.5(–56.0) × (6.0–)7.0–8.1–9.2(–10.0) µm, mostly clavate or subcylindrical, apically mostly obtuse, occasionally with 2–5 µm long, papillate or moniliform appendage. <bold><italic>Marginal cells</italic></bold> undifferentiated. <bold><italic>Pileipellis</italic></bold> only hyphae of suprapellis metachromatic in cresyl blue, sharply delimited from the underlying context, 300–450 µm deep, two-layered, gelatinised; suprapellis 180–200 µm deep, composed of densely arranged and prostrate to erect hyphal terminations; subpellis 140–260 µm deep, composed of horizontally orientated, intricate and 3–5 μm wide hyphae. Hyphal terminations near the pileus margin unbranched, thin-walled, occasionally flexuous; terminal cells (12.5–)14.5–19.5–24.5(–26.0) × 4.5–5.0–5.5(–6.5) µm, mainly cylindrical, occasionally lageniform, apically mostly obtuse; subterminal cells usually shorter and slightly wider, ca. 4–7 µm wide, unbranched. Hyphal terminations near the pileus centre shorter and narrower than those near the pileus margin; terminal cells (11.0–)13.5–17.0–20.5(–21.5) × (3.5–)4.0–4.2–4.5 µm, clavate or cylindrical, apically obtuse; subterminal cells usually wider, ca. 4–6 µm, unbranched. <bold><italic>Pileocystidia</italic></bold> near the pileus margin always 1-celled, (20.0–)27.0–36.0–45.0(–48.0) × 4.5–5.5–6.0(–6.5) µm, clavate, occasionally fusiform, apically usually obtuse, sometimes with 2–6 µm long, round or elliptical appendage, thin-walled; contents crystalline, reddish-black in sulphovanillin. Pileocystidia near the pileus centre similar to those near the pileus margin, (20.0–)26.0–36.0–45.5(–52.5) × 4.0–5.0–5.5(–6.0) µm.</p><fig id="F7" position="float" orientation="portrait"><object-id xmlns:xlink="http://www.w3.org/1999/xlink" content-type="doi" xlink:type="simple">10.3897/mycokeys.107.123304.figure7</object-id><object-id xmlns:xlink="http://www.w3.org/1999/xlink" content-type="arpha" xlink:type="simple">615F0E68-51AD-5A6E-BAF0-A84C6F494B22</object-id><label>Figure 7.</label><caption><p><italic><tp:taxon-name><tp:taxon-name-part taxon-name-part-type="genus" reg="Russula">Russula</tp:taxon-name-part><tp:taxon-name-part taxon-name-part-type="species" reg="lavandula">lavandula</tp:taxon-name-part></tp:taxon-name></italic> (RITF3282, holotype) <bold>A</bold> pileocystidia near the pileus margin <bold>B</bold> pileocystidia near the pileus centre <bold>C</bold> hyphal terminations near the pileus margin <bold>D</bold> hyphal terminations near the pileus centre. Scale bar: 10 µm.</p></caption><graphic xmlns:xlink="http://www.w3.org/1999/xlink" xlink:href="mycokeys-107-021-g007.jpg" position="float" orientation="portrait" xlink:type="simple" id="oo_1089907.jpg"><uri content-type="original_file" xlink:type="simple">https://binary.pensoft.net/fig/1089907</uri></graphic></fig></tp:treatment-sec><tp:treatment-sec sec-type="habitat" id="SECID0EE3CI"><title>Habitat.</title><p>On the ground under mixed forests of <italic><tp:taxon-name><tp:taxon-name-part taxon-name-part-type="genus" reg="Pinus">Pinus</tp:taxon-name-part><tp:taxon-name-part taxon-name-part-type="species" reg="yunnanensis">yunnanensis</tp:taxon-name-part></tp:taxon-name></italic>, <italic><tp:taxon-name><tp:taxon-name-part taxon-name-part-type="genus" reg="Lithocarpus">Lithocarpus</tp:taxon-name-part><tp:taxon-name-part taxon-name-part-type="species" reg="dealbatus">dealbatus</tp:taxon-name-part></tp:taxon-name></italic> and <italic><tp:taxon-name><tp:taxon-name-part taxon-name-part-type="genus" reg="Quercus">Quercus</tp:taxon-name-part></tp:taxon-name></italic> spp.</p></tp:treatment-sec><tp:treatment-sec sec-type="distribution" id="SECID0EH4CI"><title>Known distribution.</title><p>South-western China (Yunnan Province).</p></tp:treatment-sec><tp:treatment-sec sec-type="material" id="SECID0EM4CI"><title>Additional specimens examined.</title><p>China, Yunnan Province, Chuxiong Yi Autonomous Prefecture, Lufeng City, Guangtong Town, <named-content xmlns:xlink="http://www.w3.org/1999/xlink" content-type="dwc:verbatimCoordinates" xlink:type="simple"><named-content content-type="geo-json" specific-use="{&#34;type&#34;:&#34;Point&#34;,&#34;coordinates&#34;:[101.764722,25.245278]}" id="NCID0EV4CI" xlink:type="simple">25°14'43"N, 101°45'53"E</named-content></named-content>, 18 Sep 2022, X.L. Gao (RITF6329); ibid, <named-content xmlns:xlink="http://www.w3.org/1999/xlink" content-type="dwc:verbatimCoordinates" xlink:type="simple"><named-content content-type="geo-json" specific-use="{&#34;type&#34;:&#34;Point&#34;,&#34;coordinates&#34;:[101.757778,25.246667]}" id="NCID0E44CI" xlink:type="simple">25°14'48"N, 101°45'28"E</named-content></named-content>, alt. 2400 m, 24 Sep 2022, X.L. Gao (RITF6340); ibid, 25 Sep 2022, X.L. Gao (RITF6349); Kunming City, Wuhua District, Qiongzhu Temple, <named-content xmlns:xlink="http://www.w3.org/1999/xlink" content-type="dwc:verbatimCoordinates" xlink:type="simple"><named-content content-type="geo-json" specific-use="{&#34;type&#34;:&#34;Point&#34;,&#34;coordinates&#34;:[102.624722,25.066111]}" id="NCID0EF5CI" xlink:type="simple">25°3'58"N, 102°37'29"E</named-content></named-content>, alt. 2150 m, 28 Jul 2012, Y.J. Hao (RITF3196).</p></tp:treatment-sec><tp:treatment-sec sec-type="notes" id="SECID0EK5CI"><title>Notes.</title><p><italic><tp:taxon-name><tp:taxon-name-part taxon-name-part-type="genus" reg="Russula">Russula</tp:taxon-name-part><tp:taxon-name-part taxon-name-part-type="species" reg="lavandula">lavandula</tp:taxon-name-part></tp:taxon-name></italic> is phylogenetically related to Thai <italic><tp:taxon-name><tp:taxon-name-part taxon-name-part-type="genus" reg="Russula">R.</tp:taxon-name-part><tp:taxon-name-part taxon-name-part-type="species" reg="banwatchanensis">banwatchanensis</tp:taxon-name-part></tp:taxon-name></italic> and Indian <italic><tp:taxon-name><tp:taxon-name-part taxon-name-part-type="genus" reg="Russula">R.</tp:taxon-name-part><tp:taxon-name-part taxon-name-part-type="species" reg="pseudocyanoxantha">pseudocyanoxantha</tp:taxon-name-part></tp:taxon-name></italic> Paloi, K. Acharya &amp; S. Khatua (Fig. <xref ref-type="fig" rid="F1">1</xref>). However, <italic><tp:taxon-name><tp:taxon-name-part taxon-name-part-type="genus" reg="Russula">R.</tp:taxon-name-part><tp:taxon-name-part taxon-name-part-type="species" reg="lavandula">lavandula</tp:taxon-name-part></tp:taxon-name></italic> can be easily distinguished from them by its cracked pileus. Moreover, <italic><tp:taxon-name><tp:taxon-name-part taxon-name-part-type="genus" reg="Russula">R.</tp:taxon-name-part><tp:taxon-name-part taxon-name-part-type="species" reg="banwatchanensis">banwatchanensis</tp:taxon-name-part></tp:taxon-name></italic> differs in its darker coloured pileus, lack of lamellulae, thick-walled basidia and often longer pileocystidia of 42.5–127.0 × 2.5–5.0 µm (<xref ref-type="bibr" rid="B11">Crous et al. 2022</xref>) and <italic><tp:taxon-name><tp:taxon-name-part taxon-name-part-type="genus" reg="Russula">R.</tp:taxon-name-part><tp:taxon-name-part taxon-name-part-type="species" reg="pseudocyanoxantha">pseudocyanoxantha</tp:taxon-name-part></tp:taxon-name></italic> differs in its darker coloured pileus, lack of lamellae furcations and association with <italic><tp:taxon-name><tp:taxon-name-part taxon-name-part-type="genus" reg="Shorea">Shorea</tp:taxon-name-part><tp:taxon-name-part taxon-name-part-type="species" reg="robusta">robusta</tp:taxon-name-part></tp:taxon-name></italic> (<xref ref-type="bibr" rid="B16">Khatua et al. 2021</xref>). <italic><tp:taxon-name><tp:taxon-name-part taxon-name-part-type="genus" reg="Russula">Russula</tp:taxon-name-part><tp:taxon-name-part taxon-name-part-type="species" reg="lavandula">lavandula</tp:taxon-name-part></tp:taxon-name></italic> can be easily confused with four Chinese species, via. <italic><tp:taxon-name><tp:taxon-name-part taxon-name-part-type="genus" reg="Russula">R.</tp:taxon-name-part><tp:taxon-name-part taxon-name-part-type="species" reg="lotus">lotus</tp:taxon-name-part></tp:taxon-name></italic>, <italic><tp:taxon-name><tp:taxon-name-part taxon-name-part-type="genus" reg="Russula">R.</tp:taxon-name-part><tp:taxon-name-part taxon-name-part-type="species" reg="phloginea">phloginea</tp:taxon-name-part></tp:taxon-name></italic> J. Song &amp; J.F. Liang, <italic><tp:taxon-name><tp:taxon-name-part taxon-name-part-type="genus" reg="Russula">R.</tp:taxon-name-part><tp:taxon-name-part taxon-name-part-type="species" reg="purpureorosea">purpureorosea</tp:taxon-name-part></tp:taxon-name></italic> and <italic><tp:taxon-name><tp:taxon-name-part taxon-name-part-type="genus" reg="Russula">R.</tp:taxon-name-part><tp:taxon-name-part taxon-name-part-type="species" reg="subpallidirosea">subpallidirosea</tp:taxon-name-part></tp:taxon-name></italic> J.B. Zhang and L.H. Qiu in the field. However, <italic><tp:taxon-name><tp:taxon-name-part taxon-name-part-type="genus" reg="Russula">R.</tp:taxon-name-part><tp:taxon-name-part taxon-name-part-type="species" reg="lotus">lotus</tp:taxon-name-part></tp:taxon-name></italic>, originally described from southern China, can be easily distinguished by its absence of lamellae furcations, broadly ellipsoid to ellipsoid basidiospores, dispersed and wider hymenial cystidia on lamellae sides (52.0–70.0 × 10.0–16.0 μm) and longer cuticular terminal cells (10.0–40.0 × 4.0–8.0 μm) (<xref ref-type="bibr" rid="B19">Li and Deng 2018</xref>). <italic><tp:taxon-name><tp:taxon-name-part taxon-name-part-type="genus" reg="Russula">Russula</tp:taxon-name-part><tp:taxon-name-part taxon-name-part-type="species" reg="phloginea">phloginea</tp:taxon-name-part></tp:taxon-name></italic>, which occurs in subalpine areas, differs in having lamellae furcations only present near the stipe, smaller basidiospores of (6.0–)6.5–8.0 × 5.0–6.5 μm, longer hymenial cystidia of (48.0–)60.0–78.5(–79.5) × 7.5–9.5(–10.0) μm and pileocystidia with a moniliform apex (<xref ref-type="bibr" rid="B30">Song et al. 2019</xref>). <italic><tp:taxon-name><tp:taxon-name-part taxon-name-part-type="genus" reg="Russula">Russula</tp:taxon-name-part><tp:taxon-name-part taxon-name-part-type="species" reg="purpureorosea">purpureorosea</tp:taxon-name-part></tp:taxon-name></italic> and <italic><tp:taxon-name><tp:taxon-name-part taxon-name-part-type="genus" reg="Russula">R.</tp:taxon-name-part><tp:taxon-name-part taxon-name-part-type="species" reg="subpallidirosea">subpallidirosea</tp:taxon-name-part></tp:taxon-name></italic>, can be distinguished from <italic><tp:taxon-name><tp:taxon-name-part taxon-name-part-type="genus" reg="Russula">R.</tp:taxon-name-part><tp:taxon-name-part taxon-name-part-type="species" reg="lavandula">lavandula</tp:taxon-name-part></tp:taxon-name></italic> by their rosy brown, pale pinkish-purple or pale greyish-pink pileus centre and occurrence at low altitudes (<xref ref-type="bibr" rid="B36">Zhang et al. 2017</xref>; <xref ref-type="bibr" rid="B29">Song 2022</xref>). Besides, <italic><tp:taxon-name><tp:taxon-name-part taxon-name-part-type="genus" reg="Russula">R.</tp:taxon-name-part><tp:taxon-name-part taxon-name-part-type="species" reg="purpureorosea">purpureorosea</tp:taxon-name-part></tp:taxon-name></italic> lacks lamellae furcations and has shorter terminal cells of the pileipellis (6.5–15.5 × 2–5.5 μm) and wider pileocystidia (17.0–53.0 × 4.5–9.0 μm) (<xref ref-type="bibr" rid="B29">Song 2022</xref>). In addition, <italic><tp:taxon-name><tp:taxon-name-part taxon-name-part-type="genus" reg="Russula">R.</tp:taxon-name-part><tp:taxon-name-part taxon-name-part-type="species" reg="cyanoxantha">cyanoxantha</tp:taxon-name-part></tp:taxon-name></italic>, can be confused with <italic><tp:taxon-name><tp:taxon-name-part taxon-name-part-type="genus" reg="Russula">R.</tp:taxon-name-part><tp:taxon-name-part taxon-name-part-type="species" reg="lavandula">lavandula</tp:taxon-name-part></tp:taxon-name></italic>. However, <italic><tp:taxon-name><tp:taxon-name-part taxon-name-part-type="genus" reg="Russula">R.</tp:taxon-name-part><tp:taxon-name-part taxon-name-part-type="species" reg="cyanoxantha">cyanoxantha</tp:taxon-name-part></tp:taxon-name></italic> can be distinguished by its uncracked pileus cuticle, longer hymenial cystidia up to 100 µm and slender cuticular hyphal end cells of 2–3 µm (<xref ref-type="bibr" rid="B2">Bon 1988</xref>; <xref ref-type="bibr" rid="B27">Sarnari 1998</xref>).</p></tp:treatment-sec><tp:treatment-sec><!--Section generated to contain objects referenced in tp:taxon-treatment.--><fig id="F2" position="float" orientation="portrait"><object-id xmlns:xlink="http://www.w3.org/1999/xlink" content-type="doi" xlink:type="simple">10.3897/mycokeys.107.123304.figure2</object-id><object-id xmlns:xlink="http://www.w3.org/1999/xlink" content-type="arpha" xlink:type="simple">83249753-3D44-5288-AEF4-DDB650BA4B3C</object-id><label>Figure 2.</label><caption><p><abbrev xmlns:xlink="http://www.w3.org/1999/xlink" xlink:title="scanning electron microscope" id="ABBRID0EBHCI" xlink:type="simple">SEM</abbrev> photos of basidiospores of the four new species <bold>A–C</bold><italic><tp:taxon-name><tp:taxon-name-part taxon-name-part-type="genus" reg="Russula">Russula</tp:taxon-name-part><tp:taxon-name-part taxon-name-part-type="species" reg="atrochermesina">atrochermesina</tp:taxon-name-part></tp:taxon-name></italic> (RITF6878, holotype) <bold>D–F</bold><italic><tp:taxon-name><tp:taxon-name-part taxon-name-part-type="genus" reg="Russula">Russula</tp:taxon-name-part><tp:taxon-name-part taxon-name-part-type="species" reg="lavandula">lavandula</tp:taxon-name-part></tp:taxon-name></italic> (RITF6329) <bold>G–I</bold><italic><tp:taxon-name><tp:taxon-name-part taxon-name-part-type="genus" reg="Russula">Russula</tp:taxon-name-part><tp:taxon-name-part taxon-name-part-type="species" reg="lilaceofusca">lilaceofusca</tp:taxon-name-part></tp:taxon-name></italic> (RITF6330, holotype) <bold>J–L</bold><italic><tp:taxon-name><tp:taxon-name-part taxon-name-part-type="genus" reg="Russula">Russula</tp:taxon-name-part><tp:taxon-name-part taxon-name-part-type="species" reg="perviridis">perviridis</tp:taxon-name-part></tp:taxon-name></italic> (RITF3131, holotype). Scale bars: 20 µm (<bold>G</bold>); 10 µm (<bold>A, B, D, E, H, J, K</bold>); 5 µm (<bold>C, F, I, L</bold>).</p></caption><graphic xmlns:xlink="http://www.w3.org/1999/xlink" xlink:href="mycokeys-107-021-g002.jpg" position="float" orientation="portrait" xlink:type="simple" id="oo_1089902.jpg"><uri content-type="original_file" xlink:type="simple">https://binary.pensoft.net/fig/1089902</uri></graphic></fig><fig id="F3" position="float" orientation="portrait"><object-id xmlns:xlink="http://www.w3.org/1999/xlink" content-type="doi" xlink:type="simple">10.3897/mycokeys.107.123304.figure3</object-id><object-id xmlns:xlink="http://www.w3.org/1999/xlink" content-type="arpha" xlink:type="simple">9361C8BF-7B92-5B76-863F-455C5883780C</object-id><label>Figure 3.</label><caption><p>Fruiting bodies photos of four new species <bold>A–D</bold><italic><tp:taxon-name><tp:taxon-name-part taxon-name-part-type="genus" reg="Russula">Russula</tp:taxon-name-part><tp:taxon-name-part taxon-name-part-type="species" reg="atrochermesina">atrochermesina</tp:taxon-name-part></tp:taxon-name></italic> (A-C-RITF6878, holotype, D-RITF6460) <bold>E–I</bold><italic><tp:taxon-name><tp:taxon-name-part taxon-name-part-type="genus" reg="Russula">Russula</tp:taxon-name-part><tp:taxon-name-part taxon-name-part-type="species" reg="lavandula">lavandula</tp:taxon-name-part></tp:taxon-name></italic> (E-F-RITF6329, G-H-RITF6340, I-RITF3282, holotype) <bold>J–L</bold><italic><tp:taxon-name><tp:taxon-name-part taxon-name-part-type="genus" reg="Russula">Russula</tp:taxon-name-part><tp:taxon-name-part taxon-name-part-type="species" reg="lilaceofusca">lilaceofusca</tp:taxon-name-part></tp:taxon-name></italic> (J-K-RITF6330, holotype, L-RITF2631) <bold>M–R</bold><italic><tp:taxon-name><tp:taxon-name-part taxon-name-part-type="genus" reg="Russula">Russula</tp:taxon-name-part><tp:taxon-name-part taxon-name-part-type="species" reg="perviridis">perviridis</tp:taxon-name-part></tp:taxon-name></italic> (M-N-RITF3131, holotype, O-P-RITF6982, Q-R-RITF6983). Scale bars: 40 mm (<bold>A, B, D–G, I, J, M–O</bold>); 5 mm (<bold>C, L</bold>); 20 mm (<bold>H, K, P, Q, R</bold>).</p></caption><graphic xmlns:xlink="http://www.w3.org/1999/xlink" xlink:href="mycokeys-107-021-g003.jpg" position="float" orientation="portrait" xlink:type="simple" id="oo_1089903.jpg"><uri content-type="original_file" xlink:type="simple">https://binary.pensoft.net/fig/1089903</uri></graphic></fig><fig id="F1" position="float" orientation="portrait"><object-id xmlns:xlink="http://www.w3.org/1999/xlink" content-type="doi" xlink:type="simple">10.3897/mycokeys.107.123304.figure1</object-id><object-id xmlns:xlink="http://www.w3.org/1999/xlink" content-type="arpha" xlink:type="simple">2E7BEA33-8C5E-5AE6-8CFD-C86A0759B3CE</object-id><label>Figure 1.</label><caption><p>The <abbrev xmlns:xlink="http://www.w3.org/1999/xlink" xlink:title="Randomised Accelerated Maximum Likelihood" id="ABBRID0EX2BI" xlink:type="simple">RAxML</abbrev> likelihood tree based on the four-gene dataset (<abbrev xmlns:xlink="http://www.w3.org/1999/xlink" xlink:title="internal transcribed spacer region of ribosomal DNA" id="ABBRID0E22BI" xlink:type="simple">ITS</abbrev>+LSU+<abbrev xmlns:xlink="http://www.w3.org/1999/xlink" xlink:title="ribosomal mitochondrial small subunit" id="ABBRID0E62BI" xlink:type="simple">mtSSU</abbrev>+<italic>rpb2</italic>). Support values (<abbrev xmlns:xlink="http://www.w3.org/1999/xlink" xlink:title="Bootstrap support" id="ABBRID0EF3BI" xlink:type="simple">BS</abbrev> &gt; 70%, BPP &gt; 0.95) are displayed above or below the branches, with the maximum values of <abbrev xmlns:xlink="http://www.w3.org/1999/xlink" xlink:title="Bootstrap support" id="ABBRID0EJ3BI" xlink:type="simple">BS</abbrev> (= 100%) and BPP (= 1.0) represented by asterisks (*). The four new species are marked with different colours.</p></caption><graphic xmlns:xlink="http://www.w3.org/1999/xlink" xlink:href="mycokeys-107-021-g001.jpg" position="float" orientation="portrait" xlink:type="simple" id="oo_1089901.jpg"><uri content-type="original_file" xlink:type="simple">https://binary.pensoft.net/fig/1089901</uri></graphic></fig></tp:treatment-sec><ref-list><ref id="B11"><mixed-citation xmlns:xlink="http://www.w3.org/1999/xlink" xlink:type="simple"><person-group><name name-style="western"><surname>Crous</surname><given-names>PW</given-names></name><name name-style="western"><surname>Boers</surname><given-names>J</given-names></name><name name-style="western"><surname>Holdom</surname><given-names>D</given-names></name><name name-style="western"><surname>Osieck</surname></name><name name-style="western"><surname>Steinrucken</surname><given-names>TV</given-names></name><name name-style="western"><surname>Tan</surname><given-names>YP</given-names></name><name name-style="western"><surname>Vitelli</surname><given-names>JS</given-names></name><name name-style="western"><surname>Shivas</surname><given-names>RG</given-names></name><name name-style="western"><surname>Barrett</surname><given-names>M</given-names></name><name name-style="western"><surname>Boxshall</surname><given-names>A-G</given-names></name><name name-style="western"><surname>Broadbridge</surname><given-names>J</given-names></name><name name-style="western"><surname>Larsson</surname><given-names>E</given-names></name><name name-style="western"><surname>Lebel</surname><given-names>T</given-names></name><name name-style="western"><surname>Pinruan</surname><given-names>U</given-names></name><name name-style="western"><surname>Sommai</surname><given-names>S</given-names></name><name name-style="western"><surname>Alvarado</surname><given-names>P</given-names></name><name name-style="western"><surname>Bonito</surname><given-names>G</given-names></name><name name-style="western"><surname>Decock</surname><given-names>CA</given-names></name><name name-style="western"><surname>De la Peña-Lastra</surname><given-names>S</given-names></name><name name-style="western"><surname>Delgado</surname><given-names>G</given-names></name><name name-style="western"><surname>Houbraken</surname><given-names>J</given-names></name><name name-style="western"><surname>Maciá-Vicente</surname><given-names>JG</given-names></name><name name-style="western"><surname>Raja</surname><given-names>HA</given-names></name><name name-style="western"><surname>Rigueiro-Rodríguez</surname><given-names>A</given-names></name><name name-style="western"><surname>Rodríguez</surname><given-names>A</given-names></name><name name-style="western"><surname>Wingfield</surname><given-names>MJ</given-names></name><name name-style="western"><surname>Adams</surname><given-names>SJ</given-names></name><name name-style="western"><surname>Akulov</surname><given-names>A</given-names></name><name name-style="western"><surname>AL-Hidmi</surname><given-names>T</given-names></name><name name-style="western"><surname>Antonín</surname><given-names>V</given-names></name><name name-style="western"><surname>Arauzo</surname><given-names>S</given-names></name><name name-style="western"><surname>Arenas</surname><given-names>F</given-names></name><name name-style="western"><surname>Armada</surname><given-names>F</given-names></name><name name-style="western"><surname>Aylward</surname><given-names>J</given-names></name><name name-style="western"><surname>Bellanger</surname><given-names>J-M</given-names></name><name name-style="western"><surname>Berraf-Tebbal</surname><given-names>A</given-names></name><name name-style="western"><surname>Bidaud</surname><given-names>A</given-names></name><name name-style="western"><surname>Boccardo</surname><given-names>F</given-names></name><name name-style="western"><surname>Cabero</surname><given-names>J</given-names></name><name name-style="western"><surname>Calledda</surname><given-names>F</given-names></name><name name-style="western"><surname>Corriol</surname><given-names>G</given-names></name><name name-style="western"><surname>Crane</surname><given-names>JL</given-names></name><name name-style="western"><surname>Dearnaley</surname><given-names>JDW</given-names></name><name name-style="western"><surname>Dima</surname><given-names>B</given-names></name><name name-style="western"><surname>Dovana</surname><given-names>F</given-names></name><name name-style="western"><surname>Eichmeier</surname><given-names>A</given-names></name><name name-style="western"><surname>Esteve-Raventós</surname><given-names>F</given-names></name><name name-style="western"><surname>Fine</surname><given-names>M</given-names></name><name name-style="western"><surname>Ganzert</surname><given-names>L</given-names></name><name name-style="western"><surname>García</surname><given-names>D</given-names></name><name name-style="western"><surname>Torres-Garcia</surname><given-names>D</given-names></name><name name-style="western"><surname>Gené</surname><given-names>J</given-names></name><name name-style="western"><surname>Gutiérrez</surname><given-names>A</given-names></name><name name-style="western"><surname>Iglesias</surname><given-names>P</given-names></name><name name-style="western"><surname>Istel</surname><given-names>Ł</given-names></name><name name-style="western"><surname>Jangsantear</surname><given-names>P</given-names></name><name name-style="western"><surname>Jansen</surname><given-names>GM</given-names></name><name name-style="western"><surname>Jeppson</surname><given-names>M</given-names></name><name name-style="western"><surname>Karun</surname><given-names>NC</given-names></name><name name-style="western"><surname>Karich</surname><given-names>A</given-names></name><name name-style="western"><surname>Khamsuntorn</surname><given-names>P</given-names></name><name name-style="western"><surname>Kokkonen</surname><given-names>K</given-names></name><name name-style="western"><surname>Kolarík</surname><given-names>M</given-names></name><name name-style="western"><surname>Kubátová</surname><given-names>A</given-names></name><name name-style="western"><surname>Labuda</surname><given-names>R</given-names></name><name name-style="western"><surname>Lagashetti</surname><given-names>AC</given-names></name><name name-style="western"><surname>Lifshitz</surname><given-names>N</given-names></name><name name-style="western"><surname>Linde</surname><given-names>C</given-names></name><name name-style="western"><surname>Loizides</surname><given-names>M</given-names></name><name name-style="western"><surname>Luangsa-ard</surname><given-names>JJ</given-names></name><name name-style="western"><surname>Lueangjaroenkit</surname><given-names>P</given-names></name><name name-style="western"><surname>Mahadevakumar</surname><given-names>S</given-names></name><name name-style="western"><surname>Mahamedi</surname><given-names>AE</given-names></name><name name-style="western"><surname>Malloch</surname><given-names>DW</given-names></name><name name-style="western"><surname>Marincowitz</surname><given-names>S</given-names></name><name name-style="western"><surname>Mateos</surname><given-names>A</given-names></name><name name-style="western"><surname>Moreau</surname><given-names>P-A</given-names></name><name name-style="western"><surname>Miller</surname><given-names>AN</given-names></name><name name-style="western"><surname>Molia</surname><given-names>A</given-names></name><name name-style="western"><surname>Morte</surname><given-names>A</given-names></name><name name-style="western"><surname>Navarro-Ródenas</surname><given-names>A</given-names></name><name name-style="western"><surname>Nebesářová</surname><given-names>J</given-names></name><name name-style="western"><surname>Nigrone</surname><given-names>E</given-names></name><name name-style="western"><surname>Nuthan</surname><given-names>BR</given-names></name><name name-style="western"><surname>Oberlies</surname><given-names>NH</given-names></name><name name-style="western"><surname>Pepori</surname><given-names>AL</given-names></name><name name-style="western"><surname>Rämä</surname><given-names>T</given-names></name><name name-style="western"><surname>Rapley</surname><given-names>D</given-names></name><name name-style="western"><surname>Reschke</surname><given-names>K</given-names></name><name name-style="western"><surname>Robicheau</surname><given-names>BM</given-names></name><name name-style="western"><surname>Roets</surname><given-names>F</given-names></name><name name-style="western"><surname>Roux</surname><given-names>J</given-names></name><name name-style="western"><surname>Saavedra</surname><given-names>M</given-names></name><name name-style="western"><surname>Sakolrak</surname><given-names>B</given-names></name><name name-style="western"><surname>Santini</surname><given-names>A</given-names></name><name name-style="western"><surname>Ševčíková</surname><given-names>H</given-names></name><name name-style="western"><surname>Singh</surname><given-names>PN</given-names></name><name name-style="western"><surname>Singh</surname><given-names>SK</given-names></name><name name-style="western"><surname>Somrithipol</surname><given-names>S</given-names></name><name name-style="western"><surname>Spetik</surname><given-names>M</given-names></name><name name-style="western"><surname>Sridhar</surname><given-names>KR</given-names></name><name name-style="western"><surname>Starink-Willemse</surname><given-names>M</given-names></name><name name-style="western"><surname>Taylor</surname><given-names>VA</given-names></name><name name-style="western"><surname>van Iperen</surname><given-names>AL</given-names></name><name name-style="western"><surname>Vauras</surname><given-names>J</given-names></name><name name-style="western"><surname>Walker</surname><given-names>AK</given-names></name><name name-style="western"><surname>Wingfield</surname><given-names>BD</given-names></name><name name-style="western"><surname>Yarden</surname><given-names>O</given-names></name><name name-style="western"><surname>Cooke</surname><given-names>AW</given-names></name><name name-style="western"><surname>Manners</surname><given-names>AG</given-names></name><name name-style="western"><surname>Pegg</surname><given-names>KG</given-names></name><name name-style="western"><surname>Groenewald</surname><given-names>JZ</given-names></name></person-group> (<year>2022</year>) <article-title>Fungal Planet description sheets: 1383–1435.</article-title><source>Persoonia - Molecular Phylogeny and Evolution of <tp:taxon-name><tp:taxon-name-part taxon-name-part-type="kingdom">Fungi</tp:taxon-name-part></tp:taxon-name></source><volume>48</volume>: <fpage>261</fpage>–<lpage>371</lpage>. <ext-link xlink:href="10.3767/persoonia.2022.48.08" ext-link-type="doi" xlink:type="simple">https://doi.org/10.3767/persoonia.2022.48.08</ext-link></mixed-citation></ref><ref id="B16"><mixed-citation xmlns:xlink="http://www.w3.org/1999/xlink" xlink:type="simple"><person-group><name name-style="western"><surname>Khatua</surname><given-names>S</given-names></name><name name-style="western"><surname>Paloi</surname><given-names>S</given-names></name><name name-style="western"><surname>Acharya</surname><given-names>K</given-names></name></person-group> (<year>2021</year>) <article-title>An untold story of a novel mushroom from tribal cuisine: An ethno-medicinal, taxonomic and pharmacological approach.</article-title><source>Food &amp; Function</source><volume>12</volume>(<issue>10</issue>): <fpage>4679</fpage>–<lpage>4695</lpage>. <ext-link xlink:href="10.1039/D1FO00533B" ext-link-type="doi" xlink:type="simple">https://doi.org/10.1039/D1FO00533B</ext-link></mixed-citation></ref><ref id="B19"><mixed-citation xmlns:xlink="http://www.w3.org/1999/xlink" xlink:type="simple"><person-group><name name-style="western"><surname>Li</surname><given-names>F</given-names></name><name name-style="western"><surname>Deng</surname><given-names>QL</given-names></name></person-group> (<year>2018</year>) <article-title>Three new species of <italic><tp:taxon-name><tp:taxon-name-part taxon-name-part-type="genus">Russula</tp:taxon-name-part></tp:taxon-name></italic> from South China.</article-title><source>Mycological Progress</source><volume>17</volume>(<issue>12</issue>): <fpage>1305</fpage>–<lpage>1321</lpage>. <ext-link xlink:href="10.1007/s11557-018-1447-9" ext-link-type="doi" xlink:type="simple">https://doi.org/10.1007/s11557-018-1447-9</ext-link></mixed-citation></ref><ref id="B30"><mixed-citation xmlns:xlink="http://www.w3.org/1999/xlink" xlink:type="simple"><person-group><name name-style="western"><surname>Song</surname><given-names>J</given-names></name><name name-style="western"><surname>Liang</surname><given-names>JF</given-names></name><name name-style="western"><surname>Mehrabi-Koushki</surname><given-names>M</given-names></name><name name-style="western"><surname>Krisai-Greilhuber</surname><given-names>I</given-names></name><name name-style="western"><surname>Ali</surname><given-names>B</given-names></name><name name-style="western"><surname>Bhatt</surname><given-names>VK</given-names></name><name name-style="western"><surname>Cerna-Mendoza</surname><given-names>A</given-names></name><name name-style="western"><surname>Chen</surname><given-names>B</given-names></name><name name-style="western"><surname>Chen</surname><given-names>ZX</given-names></name><name name-style="western"><surname>Chu</surname><given-names>HL</given-names></name><name name-style="western"><surname>Corazon-Guivin</surname><given-names>MA</given-names></name><name name-style="western"><surname>da Silva</surname><given-names>GA</given-names></name><name name-style="western"><surname>De Kesel</surname><given-names>A</given-names></name><name name-style="western"><surname>Dima</surname><given-names>B</given-names></name><name name-style="western"><surname>Dovana</surname><given-names>F</given-names></name><name name-style="western"><surname>Farokhinejad</surname><given-names>R</given-names></name><name name-style="western"><surname>Ferisin</surname><given-names>G</given-names></name><name name-style="western"><surname>Guerrero-Abad</surname><given-names>JC</given-names></name><name name-style="western"><surname>Guo</surname><given-names>T</given-names></name><name name-style="western"><surname>Han</surname><given-names>LH</given-names></name><name name-style="western"><surname>Ilyas</surname><given-names>S</given-names></name><name name-style="western"><surname>Justo</surname><given-names>A</given-names></name><name name-style="western"><surname>Khalid</surname><given-names>AN</given-names></name><name name-style="western"><surname>Khodadadi-Pourarpanahi</surname><given-names>S</given-names></name><name name-style="western"><surname>Li</surname><given-names>TH</given-names></name><name name-style="western"><surname>Liu</surname><given-names>C</given-names></name><name name-style="western"><surname>Lorenzini</surname><given-names>M</given-names></name><name name-style="western"><surname>Lu</surname><given-names>JK</given-names></name><name name-style="western"><surname>Mumtaz</surname><given-names>AS</given-names></name><name name-style="western"><surname>Oehl</surname><given-names>F</given-names></name><name name-style="western"><surname>Pan</surname><given-names>XY</given-names></name><name name-style="western"><surname>Papp</surname><given-names>V</given-names></name><name name-style="western"><surname>Qian</surname><given-names>W</given-names></name><name name-style="western"><surname>Razaq</surname><given-names>A</given-names></name><name name-style="western"><surname>Semwal</surname><given-names>KC</given-names></name><name name-style="western"><surname>Tang</surname><given-names>LZ</given-names></name><name name-style="western"><surname>Tian</surname><given-names>XL</given-names></name><name name-style="western"><surname>Vallejos-Tapullima</surname><given-names>A</given-names></name><name name-style="western"><surname>van der Merwe</surname><given-names>NA</given-names></name><name name-style="western"><surname>Wang</surname><given-names>SK</given-names></name><name name-style="western"><surname>Wang</surname><given-names>CQ</given-names></name><name name-style="western"><surname>Yang</surname><given-names>RH</given-names></name><name name-style="western"><surname>Yu</surname><given-names>F</given-names></name><name name-style="western"><surname>Zapparoli</surname><given-names>G</given-names></name><name name-style="western"><surname>Zhang</surname><given-names>M</given-names></name><name name-style="western"><surname>Antonin</surname><given-names>V</given-names></name><name name-style="western"><surname>Aptroot</surname><given-names>A</given-names></name><name name-style="western"><surname>Aslan</surname><given-names>A</given-names></name><name name-style="western"><surname>Banerjee</surname><given-names>A</given-names></name><name name-style="western"><surname>Chatterjee</surname><given-names>S</given-names></name><name name-style="western"><surname>Dirks</surname><given-names>AC</given-names></name><name name-style="western"><surname>Ebrahimi</surname><given-names>L</given-names></name><name name-style="western"><surname>Fotouhifar</surname><given-names>KB</given-names></name><name name-style="western"><surname>Ghosta</surname><given-names>Y</given-names></name><name name-style="western"><surname>Kalinina</surname><given-names>LB</given-names></name><name name-style="western"><surname>Karahan</surname><given-names>D</given-names></name><name name-style="western"><surname>Liu</surname><given-names>J</given-names></name><name name-style="western"><surname>Maiti</surname><given-names>MK</given-names></name><name name-style="western"><surname>Mookherjee</surname><given-names>A</given-names></name><name name-style="western"><surname>Nath</surname><given-names>PS</given-names></name><name name-style="western"><surname>Panja</surname><given-names>B</given-names></name><name name-style="western"><surname>Saha</surname><given-names>J</given-names></name><name name-style="western"><surname>Sevcikova</surname><given-names>H</given-names></name><name name-style="western"><surname>Voglmayr</surname><given-names>H</given-names></name><name name-style="western"><surname>Yazici</surname><given-names>K</given-names></name><name name-style="western"><surname>Haelewaters</surname><given-names>D</given-names></name></person-group> (<year>2019</year>) <article-title>Fungal Systematics and Evolution: FUSE 5.</article-title><source>Sydowia</source><volume>71</volume>: <fpage>141</fpage>–<lpage>245</lpage>. <ext-link xlink:href="10.12905/0380.sydowia71-2019-0141" ext-link-type="doi" xlink:type="simple">https://doi.org/10.12905/0380.sydowia71-2019-0141</ext-link></mixed-citation></ref><ref id="B36"><mixed-citation xmlns:xlink="http://www.w3.org/1999/xlink" xlink:type="simple"><person-group><name name-style="western"><surname>Zhang</surname><given-names>JB</given-names></name><name name-style="western"><surname>Li</surname><given-names>JW</given-names></name><name name-style="western"><surname>Li</surname><given-names>F</given-names></name><name name-style="western"><surname>Qiu</surname><given-names>LH</given-names></name></person-group> (<year>2017</year>) <article-title><italic><tp:taxon-name><tp:taxon-name-part taxon-name-part-type="genus">Russula</tp:taxon-name-part><tp:taxon-name-part taxon-name-part-type="species">dinghuensis</tp:taxon-name-part></tp:taxon-name></italic> sp. nov. and <italic><tp:taxon-name><tp:taxon-name-part taxon-name-part-type="genus">R.</tp:taxon-name-part><tp:taxon-name-part taxon-name-part-type="species">subpallidirosea</tp:taxon-name-part></tp:taxon-name></italic> sp. nov., two new species from southern China supported by morphological and molecular evidence. Cryptogamie.</article-title><source>Mycologie</source><volume>38</volume>(<issue>2</issue>): <fpage>191</fpage>–<lpage>203</lpage>. <ext-link xlink:href="10.7872/crym/v38.iss2.2017.191" ext-link-type="doi" xlink:type="simple">https://doi.org/10.7872/crym/v38.iss2.2017.191</ext-link></mixed-citation></ref><ref id="B29"><mixed-citation xmlns:xlink="http://www.w3.org/1999/xlink" xlink:type="simple"><person-group><name name-style="western"><surname>Song</surname><given-names>Y</given-names></name></person-group> (<year>2022</year>) <article-title>Species of <tp:taxon-name><tp:taxon-name-part taxon-name-part-type="genus">Russula</tp:taxon-name-part><tp:taxon-name-part taxon-name-part-type="infraspecific-rank">subgenus</tp:taxon-name-part><tp:taxon-name-part taxon-name-part-type="subgenus">Heterophyllidiae</tp:taxon-name-part></tp:taxon-name> (<tp:taxon-name><tp:taxon-name-part taxon-name-part-type="family">Russulaceae</tp:taxon-name-part></tp:taxon-name>, <tp:taxon-name><tp:taxon-name-part taxon-name-part-type="phylum">Basidiomycota</tp:taxon-name-part></tp:taxon-name>) from Dinghushan Biosphere Reserve.</article-title><source>European Journal of Taxonomy</source><volume>826</volume>: <fpage>1</fpage>–<lpage>32</lpage>. <ext-link xlink:href="10.5852/ejt.2022.826.1831" ext-link-type="doi" xlink:type="simple">https://doi.org/10.5852/ejt.2022.826.1831</ext-link></mixed-citation></ref><ref id="B2"><mixed-citation xmlns:xlink="http://www.w3.org/1999/xlink" xlink:type="simple"><person-group><name name-style="western"><surname>Bon</surname><given-names>M</given-names></name></person-group> (<year>1988</year>) <article-title>Clé monographicue des russules d’Europe.</article-title><source>Documents Mycologiques</source><volume>18</volume>: <fpage>1</fpage>–<lpage>120</lpage>.</mixed-citation></ref><ref id="B27"><mixed-citation xmlns:xlink="http://www.w3.org/1999/xlink" xlink:type="simple"><person-group><name name-style="western"><surname>Sarnari</surname><given-names>M</given-names></name></person-group> (<year>1998</year>) Monografia illustrata del Genere <italic><tp:taxon-name><tp:taxon-name-part taxon-name-part-type="genus">Russula</tp:taxon-name-part></tp:taxon-name></italic> in Europa, Vol. 1. A.M.B. Fondazione centro studi micologici, Vicenza.</mixed-citation></ref></ref-list></tp:taxon-treatment>
