# Supplementary material for: ﻿Four new species of Russulasubsect.Cyanoxanthinae from China (Russulales, Russulaceae)
Source: MycoKeys. 2024 Jul 11;107:21–50. doi: 10.3897/mycokeys.107.123304 (PMC11258488; doi:10.3897/mycokeys.107.123304)
Supplement: XML Treatment for Russula lilaceofusca [file mycokeys.107.123304-treatment3.xml]

<!DOCTYPE tp:taxon-treatment
  PUBLIC "-//TaxonX//DTD Taxonomic Treatment Publishing DTD v0 20100105//EN" "tax-treatment-NSO.dtd">
<tp:taxon-treatment xmlns:tp="http://www.plazi.org/taxpub"><tp:treatment-meta><kwd-group><label>Taxon classification</label><kwd>
              <named-content content-type="kingdom">Fungi</named-content>
            </kwd><kwd>
              <named-content content-type="order">Russulales</named-content>
            </kwd><kwd>
              <named-content content-type="family">Russulaceae</named-content>
            </kwd></kwd-group><mixed-citation publication-type="journal"><person-group><name><surname>Chen</surname><given-names>Yanliu</given-names></name><name><surname>Chen</surname><given-names>Bin</given-names></name><name><surname>Liang</surname><given-names>Ruoxi</given-names></name><name><surname>Wang</surname><given-names>Shengkun</given-names></name><name><surname>An</surname><given-names>Mengya</given-names></name><name><surname>Zhang</surname><given-names>Jinhua</given-names></name><name><surname>Liang</surname><given-names>Jingying</given-names></name><name><surname>Wang</surname><given-names>Yaxin</given-names></name><name><surname>Gao</surname><given-names>Xuelian</given-names></name><name><surname>Liang</surname><given-names>Junfeng</given-names></name></person-group><article-title>﻿Four new species of <tp:taxon-name><tp:taxon-name-part taxon-name-part-type="genus" reg="Russula">Russula</tp:taxon-name-part><tp:taxon-name-part taxon-name-part-type="infraspecific-rank">subsect.</tp:taxon-name-part><tp:taxon-name-part taxon-name-part-type="subsection" reg="Cyanoxanthinae">Cyanoxanthinae</tp:taxon-name-part></tp:taxon-name> from China (<tp:taxon-name><tp:taxon-name-part taxon-name-part-type="order">Russulales</tp:taxon-name-part></tp:taxon-name>, <tp:taxon-name><tp:taxon-name-part taxon-name-part-type="family">Russulaceae</tp:taxon-name-part></tp:taxon-name>)</article-title><source>MycoKeys</source><day>11</day><month>07</month><year>2024</year><volume>107</volume><fpage>21</fpage><lpage>50</lpage><pub-id pub-id-type="doi">10.3897/mycokeys.107.123304</pub-id></mixed-citation></tp:treatment-meta><tp:nomenclature><label>﻿</label><tp:taxon-name>
            <object-id xmlns:xlink="http://www.w3.org/1999/xlink" content-type="arpha" xlink:type="simple">B4B4A45E-28D5-58CF-BD41-D61BD9C9010A</object-id>
            <tp:taxon-name-part taxon-name-part-type="genus" reg="Russula">Russula</tp:taxon-name-part>
            <tp:taxon-name-part taxon-name-part-type="species" reg="lilaceofusca">lilaceofusca</tp:taxon-name-part>
            <object-id xmlns:xlink="http://www.w3.org/1999/xlink" content-type="mycobank" xlink:type="simple">851265</object-id>
          </tp:taxon-name><tp:taxon-authority>Y.L. Chen &amp; J.F. Liang, sp. nov.</tp:taxon-authority><xref ref-type="fig" rid="F2">Figs 2G–I</xref><xref ref-type="fig" rid="F3">, 3J–L</xref><xref ref-type="fig" rid="F8">, 8</xref><xref ref-type="fig" rid="F9">, 9</xref></tp:nomenclature><tp:treatment-sec sec-type="diagnosis" id="SECID0EEJDI"><title>Diagnosis.</title><p><italic><tp:taxon-name><tp:taxon-name-part taxon-name-part-type="genus" reg="Russula">Russula</tp:taxon-name-part><tp:taxon-name-part taxon-name-part-type="species" reg="lilaceofusca">lilaceofusca</tp:taxon-name-part></tp:taxon-name></italic> is mainly characterised by its lilac brown to dark brown pileus, crowded lamellae with the presence of lamellulae and furcations, stipe often turning reddish-yellow when bruised, subreticulate basidiospores ornamentation and clavate hymenial cystidia often with capitate appendage whose contents change to reddish black in sulphovanillin. It can differ from <italic><tp:taxon-name><tp:taxon-name-part taxon-name-part-type="genus" reg="Russula">R.</tp:taxon-name-part><tp:taxon-name-part taxon-name-part-type="species" reg="cyanoxantha">cyanoxantha</tp:taxon-name-part></tp:taxon-name></italic> in shorter hymenial cystidia and wider cuticular terminal cells and differ from <italic><tp:taxon-name><tp:taxon-name-part taxon-name-part-type="genus" reg="Russula">R.</tp:taxon-name-part><tp:taxon-name-part taxon-name-part-type="species" reg="fusiformata">fusiformata</tp:taxon-name-part></tp:taxon-name></italic> in frequently present lamellulae and furcations, clavate hymenial cystidia on lamellae edges that have no reaction in sulphovanillin and occasionally branched cuticular hyphal terminations.</p></tp:treatment-sec><tp:treatment-sec sec-type="Holotype" id="SECID0ELKDI"><title>Holotype.</title><p>China, Yunnan Province, Chuxiong Yi Autonomous Prefecture, Lufeng City, G30).</p></tp:treatment-sec><tp:treatment-sec sec-type="etymology" id="SECID0EQKDI"><title>Etymology.</title><p>‘<italic>lilaceofusca</italic>’ refers to a lilac brown pileus.</p></tp:treatment-sec><tp:treatment-sec sec-type="description" id="SECID0EALDI"><title>Description.</title><p><bold><italic>Basidiomata</italic></bold> medium-sized; pileus 40–60 mm in diameter, initially hemispherical when young, convex to applanate after mature; margin incurved, no striation, not cracked; surface dry, glabrous, reddish-white (8A2), lilac (15B4), brown (7E5) to dark brown (7F5). <bold><italic>Lamellae</italic></bold> adnate, very crowded, 20–24 per cm near pileus margin, cream, unchanging when bruised; lamellulae present and irregular in length; furcations frequently present; edge entire and concolorous. <bold><italic>Stipe</italic></bold> 35–50 × 8–17 mm, cylindrical to subcylindrical, slightly expanded towards the base, white (1A1), staining reddish-yellow (4A6) when touched, solid. <bold><italic>Context</italic></bold> white (1A1), unchanging when bruised, soft; taste mild; odour inconspicuous. <bold><italic>Spore print</italic></bold> not observed.</p><fig id="F8" position="float" orientation="portrait"><object-id xmlns:xlink="http://www.w3.org/1999/xlink" content-type="doi" xlink:type="simple">10.3897/mycokeys.107.123304.figure8</object-id><object-id xmlns:xlink="http://www.w3.org/1999/xlink" content-type="arpha" xlink:type="simple">34A2092B-2C20-57AE-AC9D-C90A60700907</object-id><label>Figure 8.</label><caption><p><italic><tp:taxon-name><tp:taxon-name-part taxon-name-part-type="genus" reg="Russula">Russula</tp:taxon-name-part><tp:taxon-name-part taxon-name-part-type="species" reg="lilaceofusca">lilaceofusca</tp:taxon-name-part></tp:taxon-name></italic> (RITF6330, holotype) <bold>A</bold> hymenial cystidia on lamellae sides <bold>B</bold> basidiola <bold>C</bold> marginal cells <bold>D</bold> basidia <bold>E</bold> hymenial cystidia on lamellae edges. Scale bar: 10 µm.</p></caption><graphic xmlns:xlink="http://www.w3.org/1999/xlink" xlink:href="mycokeys-107-021-g008.jpg" position="float" orientation="portrait" xlink:type="simple" id="oo_1089908.jpg"><uri content-type="original_file" xlink:type="simple">https://binary.pensoft.net/fig/1089908</uri></graphic></fig><p><bold><italic>Basidiospores</italic></bold> (6.5–)7.0–7.8–8.7(–10.5) × (5.5–)6.1–6.9–7.7(–9.4) µm, Q = (1.05–)1.09–1.13–1.17(–1.26), subglobose to broadly ellipsoid; ornamentation of small to medium, dense (5–9 in a 3 μm diam. circle) amyloid warts, less than 0.5 μm high, subreticulate, connected by short line connections or ridges; suprahilar plage large, inamyloid. <bold><italic>Basidia</italic></bold> (26.5–)30.5–38.5–47.0(–56.0) × (9.5–)10.5–12.5–14.0(–15.5) µm, clavate or ellipsoid, 1- to 4-spored, thin-walled; basidiola clavate or ellipsoid, ca. 8.0–13.0 µm wide. <bold><italic>Hymenial cystidia on lamellae sides</italic></bold> dispersed to moderately numerous, (39.5–)43.5–48.5–53.5(–60.0) × (8.0–)9.5–10.5–11.5(–12.0) µm, mostly clavate, apically mostly obtuse, often with a 2.0–4.5 µm round appendage, thin-walled; contents granulose or heteromorphous, reddish-black in sulphovanillin. <bold><italic>Hymenial cystidia on lamellae edges</italic></bold> shorter and narrower than those on lamellae sides, (31.0–)36.0–41.5–47.0(–54.0) × (7.0–)7.5–8.5–10.0(–10.5) µm, mostly clavate, apically mostly obtuse, occasionally with a 2–3 µm long round or elliptical appendage, thin-walled; contents heteromorphous, reddish-black in sulphovanillin. <bold><italic>Marginal cells</italic></bold> (13.5–)15.0–18.5–22.0(–26.0) × 4.0–5.0–5.5(–6.5) µm, lageniform, clavate or subcylindrical. <bold><italic>Pileipellis</italic></bold> only hyphae of suprapellis metachromatic in cresyl blue, sharply delimited from the underlying context, two-layered, gelatinised; suprapellis 130–200 µm deep, composed of loosely arranged and erect hyphal terminations; subpellis 90–200 µm deep, composed of horizontally orientated and intricate hyphae. Hyphal terminations near the pileus margin occasionally branched, thin-walled, often flexuous; terminal cells (11.0–)12.5–18.5–24.0(–32.0) × (3.0–)3.5–4.0–5.0(–5.5) µm, mainly lageniform or cylindrical, apically obtuse, sometimes attenuated or constricted; subterminal cells usually longer and slightly wider, ca. 3.5–7.0 µm wide, occasionally branched. Hyphal terminations near the pileus centre slightly shorter than those near the pileus margin; terminal cells (9.5–)11.5–16.0–20.0(–25.5) × (3.0–)3.5–4.0–5.0(–5.5) µm, lageniform or cylindrical, apically obtuse, sometimes attenuated or constricted; subterminal cells usually equal or slightly wider, ca. 2.8–6.6 µm, occasionally branched. <bold><italic>Pileocystidia</italic></bold> near the pileus margin always 1-celled, (23.5–)26.5–35.0–43.5(–51.0) × (3.5–)4.0–4.5–5.5 µm, subfusiform or cylindrical, apically usually obtuse, always with 2–3 µm long, round or elliptical appendage, thin-walled; contents heteromorphous, reddish-black in sulphovanillin. Pileocystidia near the pileus centre similar to those near the pileus margin, (30.5–)34.5–39.5–44.5(–53.0) × 3.5–4.0–4.5(–5.5) µm.</p><fig id="F9" position="float" orientation="portrait"><object-id xmlns:xlink="http://www.w3.org/1999/xlink" content-type="doi" xlink:type="simple">10.3897/mycokeys.107.123304.figure9</object-id><object-id xmlns:xlink="http://www.w3.org/1999/xlink" content-type="arpha" xlink:type="simple">B1FC9835-2229-5B36-93D8-6DC41F0F6DCC</object-id><label>Figure 9.</label><caption><p><italic><tp:taxon-name><tp:taxon-name-part taxon-name-part-type="genus" reg="Russula">Russula</tp:taxon-name-part><tp:taxon-name-part taxon-name-part-type="species" reg="lilaceofusca">lilaceofusca</tp:taxon-name-part></tp:taxon-name></italic> (RITF6330, holotype) <bold>A</bold> hyphal terminations near the pileus margin <bold>B</bold> hyphal terminations near the pileus centre <bold>C</bold> pileocystidia near the pileus margin <bold>D</bold> pileocystidia near the pileus centre. Scale bar: 10 µm.</p></caption><graphic xmlns:xlink="http://www.w3.org/1999/xlink" xlink:href="mycokeys-107-021-g009.jpg" position="float" orientation="portrait" xlink:type="simple" id="oo_1089909.jpg"><uri content-type="original_file" xlink:type="simple">https://binary.pensoft.net/fig/1089909</uri></graphic></fig></tp:treatment-sec><tp:treatment-sec sec-type="habitat" id="SECID0E4ODI"><title>Habitat.</title><p>On the ground of broad-leaved forests dominated by <italic><tp:taxon-name><tp:taxon-name-part taxon-name-part-type="genus" reg="Quercus">Quercus</tp:taxon-name-part></tp:taxon-name></italic> spp. or mixed forests with <italic><tp:taxon-name><tp:taxon-name-part taxon-name-part-type="genus" reg="Pinus">Pinus</tp:taxon-name-part></tp:taxon-name></italic> spp.</p></tp:treatment-sec><tp:treatment-sec sec-type="distribution" id="SECID0ERPDI"><title>Known distribution.</title><p>Central (Hubei Province) and south-western China (Guizhou and Yunnan Provinces).</p></tp:treatment-sec><tp:treatment-sec sec-type="material" id="SECID0EWPDI"><title>Additional specimens examined.</title><p>China, Guizhou Province, Zunyi City, Kuankuoshui National Nature Reserve, <named-content xmlns:xlink="http://www.w3.org/1999/xlink" content-type="dwc:verbatimCoordinates" xlink:type="simple"><named-content content-type="geo-json" specific-use="{&#34;type&#34;:&#34;Point&#34;,&#34;coordinates&#34;:[107.199722,28.241389]}" id="NCID0E6PDI" xlink:type="simple">28°14'29"N, 107°11'59"E</named-content></named-content>, alt. 1750 m, 27 Sep 2014, H.J. Li (RITF3761); Hubei Province, Shennongjia Forest District, Jianglongping, <named-content xmlns:xlink="http://www.w3.org/1999/xlink" content-type="dwc:verbatimCoordinates" xlink:type="simple"><named-content content-type="geo-json" specific-use="{&#34;type&#34;:&#34;Point&#34;,&#34;coordinates&#34;:[110.338333,31.429444]}" id="NCID0EHQDI" xlink:type="simple">31°25'46"N, 110°20'18"E</named-content></named-content>, alt. 1500 m, 9 Aug 2015, Y.K. Li (RITF2645); ibid, 11 Aug 2015, Y.K. Li (RITF2631).</p></tp:treatment-sec><tp:treatment-sec sec-type="notes" id="SECID0EMQDI"><title>Note.</title><p>Phylogenetic analyses showed that <italic><tp:taxon-name><tp:taxon-name-part taxon-name-part-type="genus" reg="Russula">R.</tp:taxon-name-part><tp:taxon-name-part taxon-name-part-type="species" reg="lilaceofusca">lilaceofusca</tp:taxon-name-part></tp:taxon-name></italic> was closely related to the Indian species <italic><tp:taxon-name><tp:taxon-name-part taxon-name-part-type="genus" reg="Russula">R.</tp:taxon-name-part><tp:taxon-name-part taxon-name-part-type="species" reg="lakhanpalii">lakhanpalii</tp:taxon-name-part></tp:taxon-name></italic> and <italic><tp:taxon-name><tp:taxon-name-part taxon-name-part-type="genus" reg="Russula">R.</tp:taxon-name-part><tp:taxon-name-part taxon-name-part-type="species" reg="variata">variata</tp:taxon-name-part></tp:taxon-name></italic> from the United States. However, <italic><tp:taxon-name><tp:taxon-name-part taxon-name-part-type="genus" reg="Russula">R.</tp:taxon-name-part><tp:taxon-name-part taxon-name-part-type="species" reg="lakhanpalii">lakhanpalii</tp:taxon-name-part></tp:taxon-name></italic> differs in having a yellowish-white to pale yellow areolate pileus with orange-brown centre, cystidia that show no change in sulphovanillin and longer and wider pileocystidia of (27.0–)40.0–63.0–86.5(–123.0) × (4.0–)4.5–5.5–6.5(–7.0) μm near the pileus margin (<xref ref-type="bibr" rid="B13">Ghosh et al. 2020</xref>). <italic><tp:taxon-name><tp:taxon-name-part taxon-name-part-type="genus" reg="Russula">Russula</tp:taxon-name-part><tp:taxon-name-part taxon-name-part-type="species" reg="variata">variata</tp:taxon-name-part></tp:taxon-name></italic> differs in having a green pileus and basidiospores with higher warts of 0.4–1.0 µm (<xref ref-type="bibr" rid="B15">Hessler 1960</xref>; <xref ref-type="bibr" rid="B3">Burge 1979</xref>). In morphology, Chinese <italic><tp:taxon-name><tp:taxon-name-part taxon-name-part-type="genus" reg="Russula">R.</tp:taxon-name-part><tp:taxon-name-part taxon-name-part-type="species" reg="fusiformata">fusiformata</tp:taxon-name-part></tp:taxon-name></italic> Y. Song can be easily confused with this species. However, <italic><tp:taxon-name><tp:taxon-name-part taxon-name-part-type="genus" reg="Russula">R.</tp:taxon-name-part><tp:taxon-name-part taxon-name-part-type="species" reg="fusiformata">fusiformata</tp:taxon-name-part></tp:taxon-name></italic> can be distinguished by its striate pileus margin, absence of lamellulae and furcations, fusiform hymenial cystidia on the lamellae edges, cystidia that show a negative reaction in sulphovanillin and unbranched terminal cells in the pileipellis (<xref ref-type="bibr" rid="B29">Song 2022</xref>). <italic><tp:taxon-name><tp:taxon-name-part taxon-name-part-type="genus" reg="Russula">Russula</tp:taxon-name-part><tp:taxon-name-part taxon-name-part-type="species" reg="lilaceofusca">lilaceofusca</tp:taxon-name-part></tp:taxon-name></italic> is similar to <italic><tp:taxon-name><tp:taxon-name-part taxon-name-part-type="genus" reg="Russula">R.</tp:taxon-name-part><tp:taxon-name-part taxon-name-part-type="species" reg="cyanoxantha">cyanoxantha</tp:taxon-name-part></tp:taxon-name></italic>, but <italic><tp:taxon-name><tp:taxon-name-part taxon-name-part-type="genus" reg="Russula">R.</tp:taxon-name-part><tp:taxon-name-part taxon-name-part-type="species" reg="cyanoxantha">cyanoxantha</tp:taxon-name-part></tp:taxon-name></italic> has a greenish-violet pileus, longer hymenial cystidia up to 100 μm and slender cuticular hyphal end cells of 2–3 µm (<xref ref-type="bibr" rid="B25">Romagnesi 1967</xref>; <xref ref-type="bibr" rid="B2">Bon 1988</xref>; <xref ref-type="bibr" rid="B27">Sarnari 1998</xref>).</p></tp:treatment-sec><tp:treatment-sec><!--Section generated to contain objects referenced in tp:taxon-treatment.--><fig id="F2" position="float" orientation="portrait"><object-id xmlns:xlink="http://www.w3.org/1999/xlink" content-type="doi" xlink:type="simple">10.3897/mycokeys.107.123304.figure2</object-id><object-id xmlns:xlink="http://www.w3.org/1999/xlink" content-type="arpha" xlink:type="simple">83249753-3D44-5288-AEF4-DDB650BA4B3C</object-id><label>Figure 2.</label><caption><p><abbrev xmlns:xlink="http://www.w3.org/1999/xlink" xlink:title="scanning electron microscope" id="ABBRID0EBHCI" xlink:type="simple">SEM</abbrev> photos of basidiospores of the four new species <bold>A–C</bold><italic><tp:taxon-name><tp:taxon-name-part taxon-name-part-type="genus" reg="Russula">Russula</tp:taxon-name-part><tp:taxon-name-part taxon-name-part-type="species" reg="atrochermesina">atrochermesina</tp:taxon-name-part></tp:taxon-name></italic> (RITF6878, holotype) <bold>D–F</bold><italic><tp:taxon-name><tp:taxon-name-part taxon-name-part-type="genus" reg="Russula">Russula</tp:taxon-name-part><tp:taxon-name-part taxon-name-part-type="species" reg="lavandula">lavandula</tp:taxon-name-part></tp:taxon-name></italic> (RITF6329) <bold>G–I</bold><italic><tp:taxon-name><tp:taxon-name-part taxon-name-part-type="genus" reg="Russula">Russula</tp:taxon-name-part><tp:taxon-name-part taxon-name-part-type="species" reg="lilaceofusca">lilaceofusca</tp:taxon-name-part></tp:taxon-name></italic> (RITF6330, holotype) <bold>J–L</bold><italic><tp:taxon-name><tp:taxon-name-part taxon-name-part-type="genus" reg="Russula">Russula</tp:taxon-name-part><tp:taxon-name-part taxon-name-part-type="species" reg="perviridis">perviridis</tp:taxon-name-part></tp:taxon-name></italic> (RITF3131, holotype). Scale bars: 20 µm (<bold>G</bold>); 10 µm (<bold>A, B, D, E, H, J, K</bold>); 5 µm (<bold>C, F, I, L</bold>).</p></caption><graphic xmlns:xlink="http://www.w3.org/1999/xlink" xlink:href="mycokeys-107-021-g002.jpg" position="float" orientation="portrait" xlink:type="simple" id="oo_1089902.jpg"><uri content-type="original_file" xlink:type="simple">https://binary.pensoft.net/fig/1089902</uri></graphic></fig><fig id="F3" position="float" orientation="portrait"><object-id xmlns:xlink="http://www.w3.org/1999/xlink" content-type="doi" xlink:type="simple">10.3897/mycokeys.107.123304.figure3</object-id><object-id xmlns:xlink="http://www.w3.org/1999/xlink" content-type="arpha" xlink:type="simple">9361C8BF-7B92-5B76-863F-455C5883780C</object-id><label>Figure 3.</label><caption><p>Fruiting bodies photos of four new species <bold>A–D</bold><italic><tp:taxon-name><tp:taxon-name-part taxon-name-part-type="genus" reg="Russula">Russula</tp:taxon-name-part><tp:taxon-name-part taxon-name-part-type="species" reg="atrochermesina">atrochermesina</tp:taxon-name-part></tp:taxon-name></italic> (A-C-RITF6878, holotype, D-RITF6460) <bold>E–I</bold><italic><tp:taxon-name><tp:taxon-name-part taxon-name-part-type="genus" reg="Russula">Russula</tp:taxon-name-part><tp:taxon-name-part taxon-name-part-type="species" reg="lavandula">lavandula</tp:taxon-name-part></tp:taxon-name></italic> (E-F-RITF6329, G-H-RITF6340, I-RITF3282, holotype) <bold>J–L</bold><italic><tp:taxon-name><tp:taxon-name-part taxon-name-part-type="genus" reg="Russula">Russula</tp:taxon-name-part><tp:taxon-name-part taxon-name-part-type="species" reg="lilaceofusca">lilaceofusca</tp:taxon-name-part></tp:taxon-name></italic> (J-K-RITF6330, holotype, L-RITF2631) <bold>M–R</bold><italic><tp:taxon-name><tp:taxon-name-part taxon-name-part-type="genus" reg="Russula">Russula</tp:taxon-name-part><tp:taxon-name-part taxon-name-part-type="species" reg="perviridis">perviridis</tp:taxon-name-part></tp:taxon-name></italic> (M-N-RITF3131, holotype, O-P-RITF6982, Q-R-RITF6983). Scale bars: 40 mm (<bold>A, B, D–G, I, J, M–O</bold>); 5 mm (<bold>C, L</bold>); 20 mm (<bold>H, K, P, Q, R</bold>).</p></caption><graphic xmlns:xlink="http://www.w3.org/1999/xlink" xlink:href="mycokeys-107-021-g003.jpg" position="float" orientation="portrait" xlink:type="simple" id="oo_1089903.jpg"><uri content-type="original_file" xlink:type="simple">https://binary.pensoft.net/fig/1089903</uri></graphic></fig></tp:treatment-sec><ref-list><ref id="B13"><mixed-citation xmlns:xlink="http://www.w3.org/1999/xlink" xlink:type="simple"><person-group><name name-style="western"><surname>Ghosh</surname><given-names>A</given-names></name><name name-style="western"><surname>Das</surname><given-names>K</given-names></name><name name-style="western"><surname>Bhatt</surname><given-names>RP</given-names></name><name name-style="western"><surname>Hembrom</surname><given-names>ME</given-names></name></person-group> (<year>2020</year>) <article-title>Two new species of the genus <italic><tp:taxon-name><tp:taxon-name-part taxon-name-part-type="genus">Russula</tp:taxon-name-part></tp:taxon-name></italic> from western Himalaya with morphological details and phylogenetic estimations.</article-title><source>Nova Hedwigia</source><volume>111</volume>(<issue>1–2</issue>): <fpage>115</fpage>–<lpage>130</lpage>. <ext-link xlink:href="10.1127/nova_hedwigia/2020/0588" ext-link-type="doi" xlink:type="simple">https://doi.org/10.1127/nova_hedwigia/2020/0588</ext-link></mixed-citation></ref><ref id="B15"><mixed-citation xmlns:xlink="http://www.w3.org/1999/xlink" xlink:type="simple"><person-group><name name-style="western"><surname>Hessler</surname><given-names>LR</given-names></name></person-group> (<year>1960</year>) <article-title>A study of <italic><tp:taxon-name><tp:taxon-name-part taxon-name-part-type="genus">Russula</tp:taxon-name-part></tp:taxon-name></italic> types.</article-title><source>Memoirs of the Torrey Botanical Club</source><volume>21</volume>: <fpage>1</fpage>–<lpage>59</lpage>.</mixed-citation></ref><ref id="B3"><mixed-citation xmlns:xlink="http://www.w3.org/1999/xlink" xlink:type="simple"><person-group><name name-style="western"><surname>Burge</surname><given-names>HA</given-names></name></person-group> (<year>1979</year>) <article-title>Basidiospore structure and development in the genus <italic><tp:taxon-name><tp:taxon-name-part taxon-name-part-type="genus">Russula</tp:taxon-name-part></tp:taxon-name></italic>.</article-title><source>Mycologia</source><volume>71</volume>(<issue>5</issue>): <fpage>977</fpage>–<lpage>995</lpage>. <ext-link xlink:href="10.1080/00275514.1979.12021102" ext-link-type="doi" xlink:type="simple">https://doi.org/10.1080/00275514.1979.12021102</ext-link></mixed-citation></ref><ref id="B29"><mixed-citation xmlns:xlink="http://www.w3.org/1999/xlink" xlink:type="simple"><person-group><name name-style="western"><surname>Song</surname><given-names>Y</given-names></name></person-group> (<year>2022</year>) <article-title>Species of <tp:taxon-name><tp:taxon-name-part taxon-name-part-type="genus">Russula</tp:taxon-name-part><tp:taxon-name-part taxon-name-part-type="infraspecific-rank">subgenus</tp:taxon-name-part><tp:taxon-name-part taxon-name-part-type="subgenus">Heterophyllidiae</tp:taxon-name-part></tp:taxon-name> (<tp:taxon-name><tp:taxon-name-part taxon-name-part-type="family">Russulaceae</tp:taxon-name-part></tp:taxon-name>, <tp:taxon-name><tp:taxon-name-part taxon-name-part-type="phylum">Basidiomycota</tp:taxon-name-part></tp:taxon-name>) from Dinghushan Biosphere Reserve.</article-title><source>European Journal of Taxonomy</source><volume>826</volume>: <fpage>1</fpage>–<lpage>32</lpage>. <ext-link xlink:href="10.5852/ejt.2022.826.1831" ext-link-type="doi" xlink:type="simple">https://doi.org/10.5852/ejt.2022.826.1831</ext-link></mixed-citation></ref><ref id="B25"><mixed-citation xmlns:xlink="http://www.w3.org/1999/xlink" xlink:type="simple"><person-group><name name-style="western"><surname>Romagnesi</surname><given-names>H</given-names></name></person-group> (<year>1967</year>) Les Russules d’Europe et d’Afrique du Nord. Bordas, Paris.</mixed-citation></ref><ref id="B2"><mixed-citation xmlns:xlink="http://www.w3.org/1999/xlink" xlink:type="simple"><person-group><name name-style="western"><surname>Bon</surname><given-names>M</given-names></name></person-group> (<year>1988</year>) <article-title>Clé monographicue des russules d’Europe.</article-title><source>Documents Mycologiques</source><volume>18</volume>: <fpage>1</fpage>–<lpage>120</lpage>.</mixed-citation></ref><ref id="B27"><mixed-citation xmlns:xlink="http://www.w3.org/1999/xlink" xlink:type="simple"><person-group><name name-style="western"><surname>Sarnari</surname><given-names>M</given-names></name></person-group> (<year>1998</year>) Monografia illustrata del Genere <italic><tp:taxon-name><tp:taxon-name-part taxon-name-part-type="genus">Russula</tp:taxon-name-part></tp:taxon-name></italic> in Europa, Vol. 1. A.M.B. Fondazione centro studi micologici, Vicenza.</mixed-citation></ref></ref-list></tp:taxon-treatment>
