# Supplementary material for: ﻿Four new species of Russulasubsect.Cyanoxanthinae from China (Russulales, Russulaceae)
Source: MycoKeys. 2024 Jul 11;107:21–50. doi: 10.3897/mycokeys.107.123304 (PMC11258488; doi:10.3897/mycokeys.107.123304)
Supplement: XML Treatment for Russula perviridis [file mycokeys.107.123304-treatment4.xml]

<!DOCTYPE tp:taxon-treatment
  PUBLIC "-//TaxonX//DTD Taxonomic Treatment Publishing DTD v0 20100105//EN" "tax-treatment-NSO.dtd">
<tp:taxon-treatment xmlns:tp="http://www.plazi.org/taxpub"><tp:treatment-meta><kwd-group><label>Taxon classification</label><kwd>
              <named-content content-type="kingdom">Fungi</named-content>
            </kwd><kwd>
              <named-content content-type="order">Russulales</named-content>
            </kwd><kwd>
              <named-content content-type="family">Russulaceae</named-content>
            </kwd></kwd-group><mixed-citation publication-type="journal"><person-group><name><surname>Chen</surname><given-names>Yanliu</given-names></name><name><surname>Chen</surname><given-names>Bin</given-names></name><name><surname>Liang</surname><given-names>Ruoxi</given-names></name><name><surname>Wang</surname><given-names>Shengkun</given-names></name><name><surname>An</surname><given-names>Mengya</given-names></name><name><surname>Zhang</surname><given-names>Jinhua</given-names></name><name><surname>Liang</surname><given-names>Jingying</given-names></name><name><surname>Wang</surname><given-names>Yaxin</given-names></name><name><surname>Gao</surname><given-names>Xuelian</given-names></name><name><surname>Liang</surname><given-names>Junfeng</given-names></name></person-group><article-title>﻿Four new species of <tp:taxon-name><tp:taxon-name-part taxon-name-part-type="genus" reg="Russula">Russula</tp:taxon-name-part><tp:taxon-name-part taxon-name-part-type="infraspecific-rank">subsect.</tp:taxon-name-part><tp:taxon-name-part taxon-name-part-type="subsection" reg="Cyanoxanthinae">Cyanoxanthinae</tp:taxon-name-part></tp:taxon-name> from China (<tp:taxon-name><tp:taxon-name-part taxon-name-part-type="order">Russulales</tp:taxon-name-part></tp:taxon-name>, <tp:taxon-name><tp:taxon-name-part taxon-name-part-type="family">Russulaceae</tp:taxon-name-part></tp:taxon-name>)</article-title><source>MycoKeys</source><day>11</day><month>07</month><year>2024</year><volume>107</volume><fpage>21</fpage><lpage>50</lpage><pub-id pub-id-type="doi">10.3897/mycokeys.107.123304</pub-id></mixed-citation></tp:treatment-meta><tp:nomenclature><label>﻿</label><tp:taxon-name>
            <object-id xmlns:xlink="http://www.w3.org/1999/xlink" content-type="arpha" xlink:type="simple">C9F61294-1D6D-5BD1-88F6-2B6BE7CA04A5</object-id>
            <tp:taxon-name-part taxon-name-part-type="genus" reg="Russula">Russula</tp:taxon-name-part>
            <tp:taxon-name-part taxon-name-part-type="species" reg="perviridis">perviridis</tp:taxon-name-part>
            <object-id xmlns:xlink="http://www.w3.org/1999/xlink" content-type="mycobank" xlink:type="simple">851266</object-id>
          </tp:taxon-name><tp:taxon-authority>Y.L. Chen, B. Chen &amp; J.F. Liang, sp. nov.</tp:taxon-authority><xref ref-type="fig" rid="F2">Figs 2J–L</xref><xref ref-type="fig" rid="F3">, 3M–R</xref><xref ref-type="fig" rid="F10">, 10</xref><xref ref-type="fig" rid="F11">, 11</xref></tp:nomenclature><tp:treatment-sec sec-type="diagnosis" id="SECID0EBXDI"><title>Diagnosis.</title><p><italic><tp:taxon-name><tp:taxon-name-part taxon-name-part-type="genus" reg="Russula">Russula</tp:taxon-name-part><tp:taxon-name-part taxon-name-part-type="species" reg="perviridis">perviridis</tp:taxon-name-part></tp:taxon-name></italic> is characterised by its large basidiomata, smooth pileus surface, frequently present lamellulae and furcations, a coarser stipe with yellow-brown tinge, globose to broadly ellipsoid basidiospores with locally reticulate ornamentation, long hymenial cystidia that turn greyish-black in sulphovanillin and is symbiotic with <italic><tp:taxon-name><tp:taxon-name-part taxon-name-part-type="genus" reg="Quercus">Quercus</tp:taxon-name-part><tp:taxon-name-part taxon-name-part-type="species" reg="semecarpifolia">semecarpifolia</tp:taxon-name-part></tp:taxon-name></italic>. It differs from <italic><tp:taxon-name><tp:taxon-name-part taxon-name-part-type="genus" reg="Russula">R.</tp:taxon-name-part><tp:taxon-name-part taxon-name-part-type="species" reg="dinghuensis">dinghuensis</tp:taxon-name-part></tp:taxon-name></italic> in longer and wider hymenial cystidia on lamellae edges, subreticulate basidiospores ornamentation and is associated with <italic><tp:taxon-name><tp:taxon-name-part taxon-name-part-type="genus" reg="Quercus">Quercus</tp:taxon-name-part><tp:taxon-name-part taxon-name-part-type="species" reg="semecarpifolia">semecarpifolia</tp:taxon-name-part></tp:taxon-name></italic>. It differs from <italic><tp:taxon-name><tp:taxon-name-part taxon-name-part-type="genus" reg="Russula">R.</tp:taxon-name-part><tp:taxon-name-part taxon-name-part-type="species" reg="nigrovirens">nigrovirens</tp:taxon-name-part></tp:taxon-name></italic> in frequently present furcations, subreticulate basidiospores ornamentation, longer and wider hymenial cystidia and related host plants.</p></tp:treatment-sec><tp:treatment-sec sec-type="Holotype" id="SECID0E5YDI"><title>Holotype.</title><p>China, Yunnan Province, Diqing Tibetan Autonomous Prefecture, Shangri La County, Bitahai Nature Reserve, <named-content xmlns:xlink="http://www.w3.org/1999/xlink" content-type="dwc:verbatimCoordinates" xlink:type="simple"><named-content content-type="geo-json" specific-use="{&#34;type&#34;:&#34;Point&#34;,&#34;coordinates&#34;:[99.991667,27.828333]}" id="NCID0EHZDI" xlink:type="simple">27°49'42"N, 99°59'30"E</named-content></named-content>, alt. 3600 m, 20 Aug 2014, Q. Zhao (RITF3131).</p></tp:treatment-sec><tp:treatment-sec sec-type="etymology" id="SECID0EMZDI"><title>Etymology.</title><p>‘<italic>perviridis</italic>’ refers to a dark green pileus.</p></tp:treatment-sec><tp:treatment-sec sec-type="description" id="SECID0E3ZDI"><title>Description.</title><p><bold><italic>Basidiomata</italic></bold> large-sized; pileus 90–150 mm in diameter, initially hemispherical to when young, applanate with a depressed centre when mature; margin usually incurved, striation short or inconspicuous, cracked when mature; surface dry, smooth and glabrous, peeling readily, greyish-green (27E5–30C5) to dark green (30F5), sometimes yellow-brownish (2C5) near the centre, greyish-yellow (2C3) or greenish-white (26A2) at the margin. <bold><italic>Lamellae</italic></bold> adnate to subfree, 9–12 per cm near pileus margin, white to cream, staining yellowish-brown (5E6) when bruised, 6–8 mm wide; lamellulae present and irregular in length; furcations frequently present near the stipe to half of the lamellae; edge entire and concolorous. <bold><italic>Stipe</italic></bold> 70–90 × 20–40 mm, cylindrical, white (1A1) with yellow-brown (2C5) tinge, solid. <bold><italic>Context</italic></bold> white (1A1), unchanging when bruised, 4–9 mm thick in half of the pileus radius, relatively soft; taste mild; odour inconspicuous. <bold><italic>Spore print</italic></bold> not observed.</p><fig id="F10" position="float" orientation="portrait"><object-id xmlns:xlink="http://www.w3.org/1999/xlink" content-type="doi" xlink:type="simple">10.3897/mycokeys.107.123304.figure10</object-id><object-id xmlns:xlink="http://www.w3.org/1999/xlink" content-type="arpha" xlink:type="simple">54DCA105-53FD-5858-BAEF-CCC7A5D9A7EB</object-id><label>Figure 10.</label><caption><p><italic><tp:taxon-name><tp:taxon-name-part taxon-name-part-type="genus" reg="Russula">Russula</tp:taxon-name-part><tp:taxon-name-part taxon-name-part-type="species" reg="perviridis">perviridis</tp:taxon-name-part></tp:taxon-name></italic> (RITF3131, holotype) <bold>A</bold> basidia <bold>B</bold> basidiola <bold>C</bold> marginal cells <bold>D</bold> hymenial cystidia on lamellae sides <bold>E</bold> hymenial cystidia on lamellae edges. Scale bar:10 µm.</p></caption><graphic xmlns:xlink="http://www.w3.org/1999/xlink" xlink:href="mycokeys-107-021-g010.jpg" position="float" orientation="portrait" xlink:type="simple" id="oo_1089910.jpg"><uri content-type="original_file" xlink:type="simple">https://binary.pensoft.net/fig/1089910</uri></graphic></fig><p><bold><italic>Basidiospores</italic></bold> (5.9–)7.1–7.7–8.3(–9.7) × (5.2–)6.1–6.8–7.4(–8.4) µm, Q = (1.00–)1.07–1.14–1.21(–1.31), globose to broadly ellipsoid, hyaline in 5% <abbrev xmlns:xlink="http://www.w3.org/1999/xlink" xlink:title="5% potassium hydroxide" id="ABBRID0E32DI" xlink:type="simple">KOH</abbrev>; ornamentation of small, dense (5–10 in a 3 μm diam. circle) amyloid warts, less than 0.5 μm high, reticulate, connected by short line connections or ridges; suprahilar plage large, inamyloid. <bold><italic>Basidia</italic></bold> (26.0–)34.5–42.0–59.0(–55.0) × (8.0–)9.5–11.0–12.0(–13.0) µm, clavate, 2- to 4-spored, thin-walled; basidiola clavate, ca. 6–11 µm wide. <bold><italic>Hymenial cystidia on lamellae sides</italic></bold> moderately numerous, (56.5–)62.5–69.5–77.0(–81.5) × (6.5–)7.0–7.5–8.0 µm, fusiform or clavate, apically mostly obtuse, sometimes acute, thin-walled; contents heteromorphous, greyish-black in sulphovanillin. <bold><italic>Hymenial cystidia on lamellae edges</italic></bold> similar to those on lamellae sides, (45.0)54.0–64.5–74.5(–79.5) × 6.0–7.5–8.5(–10.0) µm, mostly clavate, occasionally fusiform, apically mostly obtuse, sometimes with 3–5 µm long appendage, thin-walled; contents granulose or heteromorphous, greyish-black in sulphovanillin. <bold><italic>Marginal cells</italic></bold> (23.0–)24.5–27.5–33.5 × (4.5–)5.5–6.0–7.0 µm, clavate or subcylindrical, occasionally flexuous. <bold><italic>Pileipellis</italic></bold> only hyphae of suprapellis weakly metachromatic in cresyl blue, sharply delimited from the underlying context, 300–360 µm deep, two-layered, not gelatinised; suprapellis 180–200 µm deep, composed of erect and densely arranged hyphal terminations; subpellis 140–180 µm deep, composed of horizontally orientated, intricate and 3–5 μm wide hyphae. Hyphal terminations near the pileus margin occasionally branched, thin-walled, sometimes flexuous; terminal cells (17.0–)20.0–25.5–31.5(–38.0) × 3.0–4.0–4.5(–6.0) µm, usually clavate or subcylindrical, apically tapering; subterminal cells usually shorter, ca. 4–6 µm wide, occasionally branched. Hyphal terminations near the pileus centre shorter than those near the pileus margin; terminal cells (13.0–)14.5–20.5–26.5(–32.0) × 3.5–4.0–4.5 µm. <bold><italic>Pileocystidia</italic></bold> near the pileus margin always 1-celled, (36.5–)40.5–47.5–55.0(–60.0) × (3.0–)3.5–4.0–4.5 µm, fusiform or subcylindrical, apically usually obtuse, sometimes with 2–6 µm long, round or elliptical appendage, thin-walled; contents heteromorphous or granulose, greyish-black in sulphovanillin. Pileocystidia near the pileus centre similar to those near the pileus margin, (26.5–)28.0–36.0–44.0(–50.5) × 3.0–3.5–4.5 µm.</p><fig id="F11" position="float" orientation="portrait"><object-id xmlns:xlink="http://www.w3.org/1999/xlink" content-type="doi" xlink:type="simple">10.3897/mycokeys.107.123304.figure11</object-id><object-id xmlns:xlink="http://www.w3.org/1999/xlink" content-type="arpha" xlink:type="simple">C32C56BB-89A5-5071-AB58-2B950A7AC333</object-id><label>Figure 11.</label><caption><p><italic><tp:taxon-name><tp:taxon-name-part taxon-name-part-type="genus" reg="Russula">Russula</tp:taxon-name-part><tp:taxon-name-part taxon-name-part-type="species" reg="perviridis">perviridis</tp:taxon-name-part></tp:taxon-name></italic> (RITF3131, holotype) <bold>A</bold> pileocystidia near the pileus margin <bold>B</bold> pileocystidia near the pileus centre <bold>C</bold> hyphal terminations near the pileus margin <bold>D</bold> hyphal terminations near the pileus centre. Scale bar: 10 µm.</p></caption><graphic xmlns:xlink="http://www.w3.org/1999/xlink" xlink:href="mycokeys-107-021-g011.jpg" position="float" orientation="portrait" xlink:type="simple" id="oo_1089911.jpg"><uri content-type="original_file" xlink:type="simple">https://binary.pensoft.net/fig/1089911</uri></graphic></fig></tp:treatment-sec><tp:treatment-sec sec-type="habitat" id="SECID0E44DI"><title>Habitat.</title><p>On the ground under broad-leaved forests dominated by <italic><tp:taxon-name><tp:taxon-name-part taxon-name-part-type="genus" reg="Quercus">Quercus</tp:taxon-name-part><tp:taxon-name-part taxon-name-part-type="species" reg="semecarpifolia">semecarpifolia</tp:taxon-name-part></tp:taxon-name></italic>.</p></tp:treatment-sec><tp:treatment-sec sec-type="distribution" id="SECID0EO5DI"><title>Known distribution.</title><p>South-western (Sichuan and Yunnan Provinces) and western China (Xizang Autonomous Region).</p></tp:treatment-sec><tp:treatment-sec sec-type="material" id="SECID0ET5DI"><title>Additional specimens examined.</title><p>China, Sichuan Province, Ganzi Tibetan Autonomous Prefecture, Daocheng County, Yading Village, 4 Aug 2022, X.L. He (RITF6734); Yunnan Province, Diqing Tibetan Autonomous Prefecture, Deqin County, Wudi Lake, <named-content xmlns:xlink="http://www.w3.org/1999/xlink" content-type="dwc:verbatimCoordinates" xlink:type="simple"><named-content content-type="geo-json" specific-use="{&#34;type&#34;:&#34;Point&#34;,&#34;coordinates&#34;:[99.713889,27.813056]}" id="NCID0E35DI" xlink:type="simple">27°48'47"N, 99°42'50"E</named-content></named-content>, alt. 3300 m, 11 Sep 2023, Y.L. Chen &amp; J.Y. Liang (RITF6982, 6983); Shangri La City, Bita Sea Scenic Area, <named-content xmlns:xlink="http://www.w3.org/1999/xlink" content-type="dwc:verbatimCoordinates" xlink:type="simple"><named-content content-type="geo-json" specific-use="{&#34;type&#34;:&#34;Point&#34;,&#34;coordinates&#34;:[99.991111,27.827500]}" id="NCID0EE6DI" xlink:type="simple">27°49'39"N, 99°59'28"E</named-content></named-content>, alt. 3600 m, 15 Jul 2014, Q. Zhao (RITF3143); Xizang Autonomous Region, Linzhi City, Motuo County, <named-content xmlns:xlink="http://www.w3.org/1999/xlink" content-type="dwc:verbatimCoordinates" xlink:type="simple"><named-content content-type="geo-json" specific-use="{&#34;type&#34;:&#34;Point&#34;,&#34;coordinates&#34;:[95.449722,29.370278]}" id="NCID0EM6DI" xlink:type="simple">29°22'13"N, 95°26'59"E</named-content></named-content>, alt. 1800 m, 15 Jul 2014, Q. Zhao (RITF2912); Lhasa City, Mozhugongka County, Zhaxigang Township, <named-content xmlns:xlink="http://www.w3.org/1999/xlink" content-type="dwc:verbatimCoordinates" xlink:type="simple"><named-content content-type="geo-json" specific-use="{&#34;type&#34;:&#34;Point&#34;,&#34;coordinates&#34;:[92.078889,29.702778]}" id="NCID0EU6DI" xlink:type="simple">29°42'10"N, 92°4'44"E</named-content></named-content>, alt. 4500 m, 7 Aug 2023, Y. Zhang (RITF6790).</p></tp:treatment-sec><tp:treatment-sec sec-type="notes" id="SECID0EZ6DI"><title>Notes.</title><p>Phylogenetic analyses showed that <italic><tp:taxon-name><tp:taxon-name-part taxon-name-part-type="genus" reg="Russula">R.</tp:taxon-name-part><tp:taxon-name-part taxon-name-part-type="species" reg="perviridis">perviridis</tp:taxon-name-part></tp:taxon-name></italic> is related to two European species, <italic><tp:taxon-name><tp:taxon-name-part taxon-name-part-type="genus" reg="Russula">R.</tp:taxon-name-part><tp:taxon-name-part taxon-name-part-type="species" reg="langei">langei</tp:taxon-name-part></tp:taxon-name></italic> Bon and <italic><tp:taxon-name><tp:taxon-name-part taxon-name-part-type="genus" reg="Russula">R.</tp:taxon-name-part><tp:taxon-name-part taxon-name-part-type="species" reg="cyanoxantha">cyanoxantha</tp:taxon-name-part></tp:taxon-name></italic> and the Chinese species <italic><tp:taxon-name><tp:taxon-name-part taxon-name-part-type="genus" reg="Russula">R.</tp:taxon-name-part><tp:taxon-name-part taxon-name-part-type="species" reg="nigrovirens">nigrovirens</tp:taxon-name-part></tp:taxon-name></italic>. However, <italic><tp:taxon-name><tp:taxon-name-part taxon-name-part-type="genus" reg="Russula">R.</tp:taxon-name-part><tp:taxon-name-part taxon-name-part-type="species" reg="langei">langei</tp:taxon-name-part></tp:taxon-name></italic> has a violaceous pileus, a white stipe with a lilac tinge and narrower cuticular hyphal terminations (2.0–3.0 μm) (<xref ref-type="bibr" rid="B2">Bon 1988</xref>), whereas <italic><tp:taxon-name><tp:taxon-name-part taxon-name-part-type="genus" reg="Russula">R.</tp:taxon-name-part><tp:taxon-name-part taxon-name-part-type="species" reg="cyanoxantha">cyanoxantha</tp:taxon-name-part></tp:taxon-name></italic> has non-reticulate basidiospore ornamentation and longer hymenial cystidia up to 100 μm (<xref ref-type="bibr" rid="B2">Bon 1988</xref>; <xref ref-type="bibr" rid="B27">Sarnari 1998</xref>). <italic><tp:taxon-name><tp:taxon-name-part taxon-name-part-type="genus" reg="Russula">Russula</tp:taxon-name-part><tp:taxon-name-part taxon-name-part-type="species" reg="nigrovirens">nigrovirens</tp:taxon-name-part></tp:taxon-name></italic> differs in having patches on the pileus surface, furcations rarely present near the stipe, basidiospore ornamentation that does not form a reticulum and smaller hymenial cystidia (46.0–55.0 × 6.5–8.5 μm) on the lamellae edges (<xref ref-type="bibr" rid="B37">Zhao et al. 2015</xref>). Morphologically, <italic><tp:taxon-name><tp:taxon-name-part taxon-name-part-type="genus" reg="Russula">R.</tp:taxon-name-part><tp:taxon-name-part taxon-name-part-type="species" reg="perviridis">perviridis</tp:taxon-name-part></tp:taxon-name></italic> has a green pileus as in Chinese <italic><tp:taxon-name><tp:taxon-name-part taxon-name-part-type="genus" reg="Russula">R.</tp:taxon-name-part><tp:taxon-name-part taxon-name-part-type="species" reg="dinghuensis">dinghuensis</tp:taxon-name-part></tp:taxon-name></italic> J.B. Zhang &amp; L.H. Qiu. However, <italic><tp:taxon-name><tp:taxon-name-part taxon-name-part-type="genus" reg="Russula">R.</tp:taxon-name-part><tp:taxon-name-part taxon-name-part-type="species" reg="dinghuensis">dinghuensis</tp:taxon-name-part></tp:taxon-name></italic> differs in its shorter and narrower hymenial cystidia on lamellae edges (45.0–52.0 × 4.0–6.0 μm) and isolated basidiospore warts (<xref ref-type="bibr" rid="B36">Zhang et al. 2017</xref>). Furthermore, <italic><tp:taxon-name><tp:taxon-name-part taxon-name-part-type="genus" reg="Russula">R.</tp:taxon-name-part><tp:taxon-name-part taxon-name-part-type="species" reg="perviridis">perviridis</tp:taxon-name-part></tp:taxon-name></italic> can be clearly distinguished from similar <italic><tp:taxon-name><tp:taxon-name-part taxon-name-part-type="genus" reg="Russula"/><tp:taxon-name-part taxon-name-part-type="subgenus" reg="Cyanoxanthinae">Cyanoxanthinae</tp:taxon-name-part></tp:taxon-name></italic> species in its habitat. <italic><tp:taxon-name><tp:taxon-name-part taxon-name-part-type="genus" reg="Russula">Russula</tp:taxon-name-part><tp:taxon-name-part taxon-name-part-type="species" reg="perviridis">perviridis</tp:taxon-name-part></tp:taxon-name></italic> is distributed in subalpine areas (over 2,000 m) and is associated with <italic><tp:taxon-name><tp:taxon-name-part taxon-name-part-type="genus" reg="Quercus">Quercus</tp:taxon-name-part><tp:taxon-name-part taxon-name-part-type="species" reg="semecarpifolia">semecarpifolia</tp:taxon-name-part></tp:taxon-name></italic>. However, <italic><tp:taxon-name><tp:taxon-name-part taxon-name-part-type="genus" reg="Russula">R.</tp:taxon-name-part><tp:taxon-name-part taxon-name-part-type="species" reg="nigrovirens">nigrovirens</tp:taxon-name-part></tp:taxon-name></italic> is associated with <italic><tp:taxon-name><tp:taxon-name-part taxon-name-part-type="genus" reg="Picea">Picea</tp:taxon-name-part></tp:taxon-name></italic> spp., <italic><tp:taxon-name><tp:taxon-name-part taxon-name-part-type="genus" reg="Rhododendron">Rhododendron</tp:taxon-name-part></tp:taxon-name></italic> spp., <italic><tp:taxon-name><tp:taxon-name-part taxon-name-part-type="genus" reg="Sorbus">Sorbus</tp:taxon-name-part></tp:taxon-name></italic> spp. and <italic><tp:taxon-name><tp:taxon-name-part taxon-name-part-type="genus" reg="Abies">Abies</tp:taxon-name-part></tp:taxon-name></italic> spp. and <italic><tp:taxon-name><tp:taxon-name-part taxon-name-part-type="genus" reg="Russula">R.</tp:taxon-name-part><tp:taxon-name-part taxon-name-part-type="species" reg="dinghuensis">dinghuensis</tp:taxon-name-part></tp:taxon-name></italic> is distributed in low-altitude areas (below 1,000 m).</p><sec sec-type="﻿Key to known species in R. subsect. Cyanoxanthinae in Asia" id="SECID0E3GAK"><title>﻿Key to known species in <tp:taxon-name><tp:taxon-name-part taxon-name-part-type="genus" reg="Russula">R.</tp:taxon-name-part><tp:taxon-name-part taxon-name-part-type="infraspecific-rank">subsect.</tp:taxon-name-part><tp:taxon-name-part taxon-name-part-type="subsection" reg="Cyanoxanthinae">Cyanoxanthinae</tp:taxon-name-part></tp:taxon-name> in Asia</title><table-wrap content-type="key" position="anchor" orientation="portrait"><table id="TID0EQTAE" rules="all"><tbody><tr><td rowspan="1" colspan="1">1</td><td rowspan="1" colspan="1">Lamellulae absent or rare</td><td rowspan="1" colspan="1">
                      <bold>2</bold>
                    </td></tr><tr><td rowspan="1" colspan="1">–</td><td rowspan="1" colspan="1">Lamellulae irregularly inserted, but frequent (more than usual in subg. <tp:taxon-name><tp:taxon-name-part taxon-name-part-type="genus" reg="Russula"/><tp:taxon-name-part taxon-name-part-type="subgenus" reg="Heterophyllidiae">Heterophyllidiae</tp:taxon-name-part></tp:taxon-name>)</td><td rowspan="1" colspan="1">
                      <bold>4</bold>
                    </td></tr><tr><td rowspan="1" colspan="1">2</td><td rowspan="1" colspan="1">Association with <italic><tp:taxon-name><tp:taxon-name-part taxon-name-part-type="genus" reg="Pinus">Pinus</tp:taxon-name-part><tp:taxon-name-part taxon-name-part-type="species" reg="merkusii">merkusii</tp:taxon-name-part></tp:taxon-name></italic></td><td rowspan="1" colspan="1">
                      <bold>3</bold>
                    </td></tr><tr><td rowspan="1" colspan="1">–</td><td rowspan="1" colspan="1">Association with <tp:taxon-name><tp:taxon-name-part taxon-name-part-type="family">Fagaceae</tp:taxon-name-part></tp:taxon-name></td><td rowspan="1" colspan="1">
                      <bold>
                        <italic>
                          <tp:taxon-name><tp:taxon-name-part taxon-name-part-type="genus" reg="Russula">R.</tp:taxon-name-part><tp:taxon-name-part taxon-name-part-type="species" reg="fusiformata">fusiformata</tp:taxon-name-part></tp:taxon-name>
                        </italic>
                      </bold>
                    </td></tr><tr><td rowspan="1" colspan="1">3</td><td rowspan="1" colspan="1">Lamellae and context changing pale purplish-pink when bruised, hymenial cystidia on lamellae edges numerous and short (35.0–57.5 × 10.0–10.5 μm)</td><td rowspan="1" colspan="1">
                      <bold>
                        <italic>
                          <tp:taxon-name><tp:taxon-name-part taxon-name-part-type="genus" reg="Russula">R.</tp:taxon-name-part><tp:taxon-name-part taxon-name-part-type="species" reg="lilacina">lilacina</tp:taxon-name-part></tp:taxon-name>
                        </italic>
                      </bold>
                    </td></tr><tr><td rowspan="1" colspan="1">–</td><td rowspan="1" colspan="1">Lamellae and context unchanging when bruised, hymenial cystidia on lamellae edges dispersed to moderately numerous and long (45.0–77.5 × 7.5–10.0 μm)</td><td rowspan="1" colspan="1">
                      <bold>
                        <italic>
                          <tp:taxon-name><tp:taxon-name-part taxon-name-part-type="genus" reg="Russula">R.</tp:taxon-name-part><tp:taxon-name-part taxon-name-part-type="species" reg="purpureoviridis">purpureoviridis</tp:taxon-name-part></tp:taxon-name>
                        </italic>
                      </bold>
                    </td></tr><tr><td rowspan="1" colspan="1">4</td><td rowspan="1" colspan="1">Basidiospores ornamentation mainly subreticulate to reticulate</td><td rowspan="1" colspan="1">
                      <bold>5</bold>
                    </td></tr><tr><td rowspan="1" colspan="1">–</td><td rowspan="1" colspan="1">Basidiospores ornamentation mainly isolated</td><td rowspan="1" colspan="1">
                      <bold>7</bold>
                    </td></tr><tr><td rowspan="1" colspan="1">5</td><td rowspan="1" colspan="1">Lamellae instant (9–12/cm at pileus margin), average length of hymenial cystidia on lamellae edges over 50 μm</td><td rowspan="1" colspan="1">
                      <bold>
                        <italic>
                          <tp:taxon-name><tp:taxon-name-part taxon-name-part-type="genus" reg="Russula">R.</tp:taxon-name-part><tp:taxon-name-part taxon-name-part-type="species" reg="perviridis">perviridis</tp:taxon-name-part></tp:taxon-name>
                        </italic>
                      </bold>
                    </td></tr><tr><td rowspan="1" colspan="1">–</td><td rowspan="1" colspan="1">Lamellae crowed to very crowed (14–27/cm at pileus margin), average length of hymenial cystidia on lamellae edges less than 50 μm</td><td rowspan="1" colspan="1">
                      <bold>6</bold>
                    </td></tr><tr><td rowspan="1" colspan="1">6</td><td rowspan="1" colspan="1">Hymenial cystidia on lamellae sites short and wide of (39.5–)43.5–48.5–53.5(–60.0) × (8.0–)9.5–10.5–11.5(–12.0) µm, clavate, pileocystidia near the pileus margin short and narrow [(23.5–)26.5–35.0–43.5(–51.0) × (3.5–)4.0–4.5–5.5] µm</td><td rowspan="1" colspan="1">
                      <bold>
                        <italic>
                          <tp:taxon-name><tp:taxon-name-part taxon-name-part-type="genus" reg="Russula">R.</tp:taxon-name-part><tp:taxon-name-part taxon-name-part-type="species" reg="lilaceofusca">lilaceofusca</tp:taxon-name-part></tp:taxon-name>
                        </italic>
                      </bold>
                    </td></tr><tr><td rowspan="1" colspan="1">–</td><td rowspan="1" colspan="1">Hymenial cystidia on lamellae sites short and wide of (45–)47.2–548.5–61.8(–75) × (6–)6.6–7.3–7.9(–8) µm, cylindrical to subclavate to fusiform, pileocystidia near the pileus margin long and wide [(27–)39.8–63.1–86.5(–123) × (4–)4.4–5.4–6.4(–7)] µm</td><td rowspan="1" colspan="1">
                      <bold>
                        <italic>
                          <tp:taxon-name><tp:taxon-name-part taxon-name-part-type="genus" reg="Russula">R.</tp:taxon-name-part><tp:taxon-name-part taxon-name-part-type="species" reg="lakhanpalii">lakhanpalii</tp:taxon-name-part></tp:taxon-name>
                        </italic>
                      </bold>
                    </td></tr><tr><td rowspan="1" colspan="1">7</td><td rowspan="1" colspan="1">Lamellae furcations absent or rare</td><td rowspan="1" colspan="1">
                      <bold>8</bold>
                    </td></tr><tr><td rowspan="1" colspan="1">–</td><td rowspan="1" colspan="1">Lamellae furcations irregularly inserted, but frequent (more than usual in subg. <tp:taxon-name><tp:taxon-name-part taxon-name-part-type="genus" reg="Russula"/><tp:taxon-name-part taxon-name-part-type="subgenus" reg="Heterophyllidiae">Heterophyllidiae</tp:taxon-name-part></tp:taxon-name>)</td><td rowspan="1" colspan="1">
                      <bold>12</bold>
                    </td></tr><tr><td rowspan="1" colspan="1">8</td><td rowspan="1" colspan="1">Appearing in subalpine forest dominated by <italic><tp:taxon-name><tp:taxon-name-part taxon-name-part-type="genus" reg="Picea">Picea</tp:taxon-name-part></tp:taxon-name></italic> spp., <italic><tp:taxon-name><tp:taxon-name-part taxon-name-part-type="genus" reg="Rhododendron">Rhododendron</tp:taxon-name-part></tp:taxon-name></italic> spp., <italic><tp:taxon-name><tp:taxon-name-part taxon-name-part-type="genus" reg="Sorbus">Sorbus</tp:taxon-name-part></tp:taxon-name></italic> spp. and <italic><tp:taxon-name><tp:taxon-name-part taxon-name-part-type="genus" reg="Abies">Abies</tp:taxon-name-part></tp:taxon-name></italic> spp.</td><td rowspan="1" colspan="1">
                      <bold>
                        <italic>
                          <tp:taxon-name><tp:taxon-name-part taxon-name-part-type="genus" reg="Russula">R.</tp:taxon-name-part><tp:taxon-name-part taxon-name-part-type="species" reg="nigrovirens">nigrovirens</tp:taxon-name-part></tp:taxon-name>
                        </italic>
                      </bold>
                    </td></tr><tr><td rowspan="1" colspan="1">–</td><td rowspan="1" colspan="1">Appearing in evergreen broad-leaved forest dominated by <italic><tp:taxon-name><tp:taxon-name-part taxon-name-part-type="genus" reg="Shorea">Shorea</tp:taxon-name-part><tp:taxon-name-part taxon-name-part-type="species" reg="robusta">robusta</tp:taxon-name-part></tp:taxon-name></italic>, <italic><tp:taxon-name><tp:taxon-name-part taxon-name-part-type="genus" reg="Lithocarpus">Lithocarpus</tp:taxon-name-part><tp:taxon-name-part taxon-name-part-type="species" reg="corneus">corneus</tp:taxon-name-part></tp:taxon-name></italic>, <italic><tp:taxon-name><tp:taxon-name-part taxon-name-part-type="genus" reg="Quercus">Quercus</tp:taxon-name-part></tp:taxon-name></italic> spp.</td><td rowspan="1" colspan="1">
                      <bold>9</bold>
                    </td></tr><tr><td rowspan="1" colspan="1">9</td><td rowspan="1" colspan="1">Hymenial cystidia on lamellae edges narrow (not exceeding 7 µm wide)</td><td rowspan="1" colspan="1">
                      <bold>
                        <italic>
                          <tp:taxon-name><tp:taxon-name-part taxon-name-part-type="genus" reg="Russula">R.</tp:taxon-name-part><tp:taxon-name-part taxon-name-part-type="species" reg="dinghuensis">dinghuensis</tp:taxon-name-part></tp:taxon-name>
                        </italic>
                      </bold>
                    </td></tr><tr><td rowspan="1" colspan="1">–</td><td rowspan="1" colspan="1">Hymenial cystidia on lamellae edges wide (most cells exceeding 7 µm wide)</td><td rowspan="1" colspan="1">
                      <bold>9</bold>
                    </td></tr><tr><td rowspan="1" colspan="1">10</td><td rowspan="1" colspan="1">Basidiospores broadly ellipsoid to ellipsoid, occasionally subglobose</td><td rowspan="1" colspan="1">
                      <bold>
                        <italic>
                          <tp:taxon-name><tp:taxon-name-part taxon-name-part-type="genus" reg="Russula">R.</tp:taxon-name-part><tp:taxon-name-part taxon-name-part-type="species" reg="lotus">lotus</tp:taxon-name-part></tp:taxon-name>
                        </italic>
                      </bold>
                    </td></tr><tr><td rowspan="1" colspan="1">–</td><td rowspan="1" colspan="1">Basidiospores subglobose to broadly ellipsoid</td><td rowspan="1" colspan="1">
                      <bold>11</bold>
                    </td></tr><tr><td rowspan="1" colspan="1">11</td><td rowspan="1" colspan="1">Lamellae adnate, context unchanging when bruising or with FeSO<sub>4</sub>, hymenial cystidia on lamellae edges short (36–64.5 × 7.2–10.8 µm), pileocystidia short and narrow (18.2–32 × 3.5–5.4 µm)</td><td rowspan="1" colspan="1">
                      <bold>
                        <italic>
                          <tp:taxon-name><tp:taxon-name-part taxon-name-part-type="genus" reg="Russula">R.</tp:taxon-name-part><tp:taxon-name-part taxon-name-part-type="species" reg="pseudocyanoxantha">pseudocyanoxantha</tp:taxon-name-part></tp:taxon-name>
                        </italic>
                      </bold>
                    </td></tr><tr><td rowspan="1" colspan="1">–</td><td rowspan="1" colspan="1">Lamellae adnexed to subdecurrent, context changing light yellow when bruising or with FeSO<sub>4</sub>, hymenial cystidia on lamellae edges long (54–60–95 × 7–8.5–10 µm), pileocystidia short and narrow (17–53 × 4.5–9 µm)</td><td rowspan="1" colspan="1">
                      <bold>
                        <italic>
                          <tp:taxon-name><tp:taxon-name-part taxon-name-part-type="genus" reg="Russula">R.</tp:taxon-name-part><tp:taxon-name-part taxon-name-part-type="species" reg="purpureorosea">purpureorosea</tp:taxon-name-part></tp:taxon-name>
                        </italic>
                      </bold>
                    </td></tr><tr><td rowspan="1" colspan="1">12</td><td rowspan="1" colspan="1">Basidiospores globose to subglobose (Q &lt; 1.15)</td><td rowspan="1" colspan="1">
                      <bold>
                        <italic>
                          <tp:taxon-name><tp:taxon-name-part taxon-name-part-type="genus" reg="Russula">R.</tp:taxon-name-part><tp:taxon-name-part taxon-name-part-type="species" reg="banwatchanensis">banwatchanensis</tp:taxon-name-part></tp:taxon-name>
                        </italic>
                      </bold>
                    </td></tr><tr><td rowspan="1" colspan="1">–</td><td rowspan="1" colspan="1">Basidiospores subglobose to ellipsoid (Q = 1.15–1.45)</td><td rowspan="1" colspan="1">
                      <bold>13</bold>
                    </td></tr><tr><td rowspan="1" colspan="1">13</td><td rowspan="1" colspan="1">Basidiospores broadly ellipsoid to ellipsoid (Q = 1.30–1.45)</td><td rowspan="1" colspan="1">
                      <bold>
                        <italic>
                          <tp:taxon-name><tp:taxon-name-part taxon-name-part-type="genus" reg="Russula">R.</tp:taxon-name-part><tp:taxon-name-part taxon-name-part-type="species" reg="subpallidirosea">subpallidirosea</tp:taxon-name-part></tp:taxon-name>
                        </italic>
                      </bold>
                    </td></tr><tr><td rowspan="1" colspan="1">–</td><td rowspan="1" colspan="1">Basidiospores subglobose to broadly ellipsoid (Q = 1.15–1.30)</td><td rowspan="1" colspan="1">
                      <bold>14</bold>
                    </td></tr><tr><td rowspan="1" colspan="1">14</td><td rowspan="1" colspan="1">
                      Pileocystidia often with moniliform appendage</td><td rowspan="1" colspan="1">
                      <bold>
                        <italic>
                          <tp:taxon-name><tp:taxon-name-part taxon-name-part-type="genus" reg="Russula">R.</tp:taxon-name-part><tp:taxon-name-part taxon-name-part-type="species" reg="phloginea">phloginea</tp:taxon-name-part></tp:taxon-name>
                        </italic>
                      </bold>
                    </td></tr><tr><td rowspan="1" colspan="1">–</td><td rowspan="1" colspan="1">
                      Pileocystidia with capitate appendage</td><td rowspan="1" colspan="1">
                      <bold>15</bold>
                    </td></tr><tr><td rowspan="1" colspan="1">15</td><td rowspan="1" colspan="1">Pileal margin tuberculate-striate, lamellae distant (5–8/cm near the pileus margin), hymenial cystidia on lamellae edges long and wide [(54.5–)58.0–65.0–71.5(–75.5) × (8.0–)9.0–10.5–11.5(–13.0)] µm, fusiform, cuticular hyphal terminations branched</td><td rowspan="1" colspan="1">
                      <bold>
                        <italic>
                          <tp:taxon-name><tp:taxon-name-part taxon-name-part-type="genus" reg="Russula">R.</tp:taxon-name-part><tp:taxon-name-part taxon-name-part-type="species" reg="atrochermesina">atrochermesina</tp:taxon-name-part></tp:taxon-name>
                        </italic>
                      </bold>
                    </td></tr><tr><td rowspan="1" colspan="1">–</td><td rowspan="1" colspan="1">Pileal margin indistinctly or not striate, lamellae slightly crowded (10–13/cm near the pileus margin), hymenial cystidia on lamellae edges short and narrow [(35.0–)39.1–45.8–52.5(–56.0) × (6.0–)7.0–8.1–9.2(–10.0)] µm, mostly clavate or subcylindrical, cuticular hyphal terminations unbranched</td><td rowspan="1" colspan="1">
                      <bold>
                        <italic>
                          <tp:taxon-name><tp:taxon-name-part taxon-name-part-type="genus" reg="Russula">R.</tp:taxon-name-part><tp:taxon-name-part taxon-name-part-type="species" reg="lavandula">lavandula</tp:taxon-name-part></tp:taxon-name>
                        </italic>
                      </bold>
                    </td></tr></tbody></table></table-wrap></sec></tp:treatment-sec><tp:treatment-sec><!--Section generated to contain objects referenced in tp:taxon-treatment.--><fig id="F2" position="float" orientation="portrait"><object-id xmlns:xlink="http://www.w3.org/1999/xlink" content-type="doi" xlink:type="simple">10.3897/mycokeys.107.123304.figure2</object-id><object-id xmlns:xlink="http://www.w3.org/1999/xlink" content-type="arpha" xlink:type="simple">83249753-3D44-5288-AEF4-DDB650BA4B3C</object-id><label>Figure 2.</label><caption><p><abbrev xmlns:xlink="http://www.w3.org/1999/xlink" xlink:title="scanning electron microscope" id="ABBRID0EBHCI" xlink:type="simple">SEM</abbrev> photos of basidiospores of the four new species <bold>A–C</bold><italic><tp:taxon-name><tp:taxon-name-part taxon-name-part-type="genus" reg="Russula">Russula</tp:taxon-name-part><tp:taxon-name-part taxon-name-part-type="species" reg="atrochermesina">atrochermesina</tp:taxon-name-part></tp:taxon-name></italic> (RITF6878, holotype) <bold>D–F</bold><italic><tp:taxon-name><tp:taxon-name-part taxon-name-part-type="genus" reg="Russula">Russula</tp:taxon-name-part><tp:taxon-name-part taxon-name-part-type="species" reg="lavandula">lavandula</tp:taxon-name-part></tp:taxon-name></italic> (RITF6329) <bold>G–I</bold><italic><tp:taxon-name><tp:taxon-name-part taxon-name-part-type="genus" reg="Russula">Russula</tp:taxon-name-part><tp:taxon-name-part taxon-name-part-type="species" reg="lilaceofusca">lilaceofusca</tp:taxon-name-part></tp:taxon-name></italic> (RITF6330, holotype) <bold>J–L</bold><italic><tp:taxon-name><tp:taxon-name-part taxon-name-part-type="genus" reg="Russula">Russula</tp:taxon-name-part><tp:taxon-name-part taxon-name-part-type="species" reg="perviridis">perviridis</tp:taxon-name-part></tp:taxon-name></italic> (RITF3131, holotype). Scale bars: 20 µm (<bold>G</bold>); 10 µm (<bold>A, B, D, E, H, J, K</bold>); 5 µm (<bold>C, F, I, L</bold>).</p></caption><graphic xmlns:xlink="http://www.w3.org/1999/xlink" xlink:href="mycokeys-107-021-g002.jpg" position="float" orientation="portrait" xlink:type="simple" id="oo_1089902.jpg"><uri content-type="original_file" xlink:type="simple">https://binary.pensoft.net/fig/1089902</uri></graphic></fig><fig id="F3" position="float" orientation="portrait"><object-id xmlns:xlink="http://www.w3.org/1999/xlink" content-type="doi" xlink:type="simple">10.3897/mycokeys.107.123304.figure3</object-id><object-id xmlns:xlink="http://www.w3.org/1999/xlink" content-type="arpha" xlink:type="simple">9361C8BF-7B92-5B76-863F-455C5883780C</object-id><label>Figure 3.</label><caption><p>Fruiting bodies photos of four new species <bold>A–D</bold><italic><tp:taxon-name><tp:taxon-name-part taxon-name-part-type="genus" reg="Russula">Russula</tp:taxon-name-part><tp:taxon-name-part taxon-name-part-type="species" reg="atrochermesina">atrochermesina</tp:taxon-name-part></tp:taxon-name></italic> (A-C-RITF6878, holotype, D-RITF6460) <bold>E–I</bold><italic><tp:taxon-name><tp:taxon-name-part taxon-name-part-type="genus" reg="Russula">Russula</tp:taxon-name-part><tp:taxon-name-part taxon-name-part-type="species" reg="lavandula">lavandula</tp:taxon-name-part></tp:taxon-name></italic> (E-F-RITF6329, G-H-RITF6340, I-RITF3282, holotype) <bold>J–L</bold><italic><tp:taxon-name><tp:taxon-name-part taxon-name-part-type="genus" reg="Russula">Russula</tp:taxon-name-part><tp:taxon-name-part taxon-name-part-type="species" reg="lilaceofusca">lilaceofusca</tp:taxon-name-part></tp:taxon-name></italic> (J-K-RITF6330, holotype, L-RITF2631) <bold>M–R</bold><italic><tp:taxon-name><tp:taxon-name-part taxon-name-part-type="genus" reg="Russula">Russula</tp:taxon-name-part><tp:taxon-name-part taxon-name-part-type="species" reg="perviridis">perviridis</tp:taxon-name-part></tp:taxon-name></italic> (M-N-RITF3131, holotype, O-P-RITF6982, Q-R-RITF6983). Scale bars: 40 mm (<bold>A, B, D–G, I, J, M–O</bold>); 5 mm (<bold>C, L</bold>); 20 mm (<bold>H, K, P, Q, R</bold>).</p></caption><graphic xmlns:xlink="http://www.w3.org/1999/xlink" xlink:href="mycokeys-107-021-g003.jpg" position="float" orientation="portrait" xlink:type="simple" id="oo_1089903.jpg"><uri content-type="original_file" xlink:type="simple">https://binary.pensoft.net/fig/1089903</uri></graphic></fig></tp:treatment-sec><ref-list><ref id="B2"><mixed-citation xmlns:xlink="http://www.w3.org/1999/xlink" xlink:type="simple"><person-group><name name-style="western"><surname>Bon</surname><given-names>M</given-names></name></person-group> (<year>1988</year>) <article-title>Clé monographicue des russules d’Europe.</article-title><source>Documents Mycologiques</source><volume>18</volume>: <fpage>1</fpage>–<lpage>120</lpage>.</mixed-citation></ref><ref id="B27"><mixed-citation xmlns:xlink="http://www.w3.org/1999/xlink" xlink:type="simple"><person-group><name name-style="western"><surname>Sarnari</surname><given-names>M</given-names></name></person-group> (<year>1998</year>) Monografia illustrata del Genere <italic><tp:taxon-name><tp:taxon-name-part taxon-name-part-type="genus">Russula</tp:taxon-name-part></tp:taxon-name></italic> in Europa, Vol. 1. A.M.B. Fondazione centro studi micologici, Vicenza.</mixed-citation></ref><ref id="B37"><mixed-citation xmlns:xlink="http://www.w3.org/1999/xlink" xlink:type="simple"><person-group><name name-style="western"><surname>Zhao</surname><given-names>Q</given-names></name><name name-style="western"><surname>Li</surname><given-names>YK</given-names></name><name name-style="western"><surname>Zhu</surname><given-names>XT</given-names></name><name name-style="western"><surname>Zhao</surname><given-names>YC</given-names></name><name name-style="western"><surname>Liang</surname><given-names>J-F</given-names></name></person-group> (<year>2015</year>) <article-title><italic><tp:taxon-name><tp:taxon-name-part taxon-name-part-type="genus">Russula</tp:taxon-name-part><tp:taxon-name-part taxon-name-part-type="species">nigrovirens</tp:taxon-name-part></tp:taxon-name></italic> sp. nov. (<tp:taxon-name><tp:taxon-name-part taxon-name-part-type="family">Russulaceae</tp:taxon-name-part></tp:taxon-name>) from southwestern China.</article-title><source>Phytotaxa</source><volume>236</volume>(<issue>3</issue>): <fpage>249</fpage>–<lpage>256</lpage>. <ext-link xlink:href="10.11646/phytotaxa.236.3.5" ext-link-type="doi" xlink:type="simple">https://doi.org/10.11646/phytotaxa.236.3.5</ext-link></mixed-citation></ref><ref id="B36"><mixed-citation xmlns:xlink="http://www.w3.org/1999/xlink" xlink:type="simple"><person-group><name name-style="western"><surname>Zhang</surname><given-names>JB</given-names></name><name name-style="western"><surname>Li</surname><given-names>JW</given-names></name><name name-style="western"><surname>Li</surname><given-names>F</given-names></name><name name-style="western"><surname>Qiu</surname><given-names>LH</given-names></name></person-group> (<year>2017</year>) <article-title><italic><tp:taxon-name><tp:taxon-name-part taxon-name-part-type="genus">Russula</tp:taxon-name-part><tp:taxon-name-part taxon-name-part-type="species">dinghuensis</tp:taxon-name-part></tp:taxon-name></italic> sp. nov. and <italic><tp:taxon-name><tp:taxon-name-part taxon-name-part-type="genus">R.</tp:taxon-name-part><tp:taxon-name-part taxon-name-part-type="species">subpallidirosea</tp:taxon-name-part></tp:taxon-name></italic> sp. nov., two new species from southern China supported by morphological and molecular evidence. Cryptogamie.</article-title><source>Mycologie</source><volume>38</volume>(<issue>2</issue>): <fpage>191</fpage>–<lpage>203</lpage>. <ext-link xlink:href="10.7872/crym/v38.iss2.2017.191" ext-link-type="doi" xlink:type="simple">https://doi.org/10.7872/crym/v38.iss2.2017.191</ext-link></mixed-citation></ref></ref-list></tp:taxon-treatment>
