# Supplementary material for: ﻿Four new species of Russulasubsect.Cyanoxanthinae from China (Russulales, Russulaceae)
Source: MycoKeys. 2024 Jul 11;107:21–50. doi: 10.3897/mycokeys.107.123304 (PMC11258488; doi:10.3897/mycokeys.107.123304)
Supplement: Supplementary material 1 — ITS [file mycokeys-107-021-s001.fas]

>lotus
--------AGGATCATTATCATA-TAACGGAGGTGCCGAGGCTGTCGCTAATATTT----
------TTGTGCACGCCTCGGTGCTCTCT-CATAATCCATCTCA-CACCCTTTGTGCATC
ACGG-CGTGGGCACTCTC--T--------------GAAAGAGGGTGTTTGCGCTTTTA--
---CACACAC------CCACCGCATGTGTAGAATG-TCTTACTATTTGCGATAACACGCA
ATCAATATAACTTTCAACAACGGATCTCTTGGCTCTCGCATCGATGAAGAACGCAGCGAA
ATGCGATACGTAATGTGAATTGCAGAATTCAGTGAATCATCGAATCTTTGAACGCACCTT
GCGCCCCTTGGAATTCCGAGGGGCACACCCGTTTGAGTGTCGTGAACATCCTTCAACCTT
TC-TTAG-TTTCTCGACT-AAGAAAGGCTTGGACTTTGGGGG--TTTT--TCATTGCTGG
CCTCTCTTGAAGCCAGCTCCTCCTAAATGAATTAGTGGGGTCTGCTTTGCCGATCCTTGA
CGTGATAAGATGTTTCTACGTCTTGGGTTTCGCACTG--TCGCTTTAGACCTTGCTTCTA
AC-----CATTTTGCG--------------TTATGAACCTT-GACCTCAAAT
>RITF6878
-------------------------------GGTGCCGGGGTTGTYGCTAAA--CT----
------TTGTGCACGCCCCGGTG-TCTCT-CAMAATCCATCTCACCCCCTTTTGTGCATC
ACCG-CGTGGGTGCTCTCC-TTTTGGTTGATTCT-GAAAGGGGGCATTTGCGCTTTTA--
---TAAAGAC------CCAATGCATGTGTAGAATG-TCTTACTGTTTGCAATGATACGCA
ATCAATACAACTTTCAACAACGGATCTCTTGGCTCTCGCATCGATGAAGAACGCAGCGAA
ATGCGATACGTAATGTGAATTGCAGAATTCAGTGAATCATCGAATCTTTGAACGCACCTT
GCGCCCCTTGGAATTCCGAGGGGCACACCCGTTTGAGTGTCGTGAACATCCTTCAACCTT
TC-TTGG-TTTCTCGATC-GAGAAAGGCTTGGACTTTGGGGG---TTT--TAATTGCTGG
CCTCCCTTGAAGCCAGCTCCTCCTAAATGGATTAGTGGGGTCCGCTTTGCCGATCCTTGA
CGTGATAAGATGTTTCTACGTCTTGGGTTTTGCACTG--TTG-------CCTTGCTTCTA
AT-----CGTCTTGCATGCAGGACAGAT--TCATGAACCTT-GACCTCAAAT
>RITF6460
CCTGCGGAAGGATCATTATCGTA-TAACGGAGGTGCCGGGGTTGTCGCTAAA--CT----
------TTGTGCACGCCCCGGTG-TCTCT-CACAATCCATCTCACCCCCTTTTGTGCATC
ACCG-CGTGGGTGCTCTCC-TTTTGGTTGATTCT-GAAAGGGGGCATTTGCGCTTTTA--
---TAAAGAC------CCAATGCATGTGTAGAATG-TCTTACTGTTTGCAATGATACGCA
ATCAATACAACTTTCAACAACGGATCTCTTGGCTCTCGCATCGATGAAGAACGCAGCGAA
ATGCGATACGTAATGTGAATTGCAGAATTCAGTGAATCATCGAATCTTTGAACGCACCTT
GCGCCCCTTGGAATTCCGAGGGGCACACCCGTTTGAGTGTCGTGAACATCCTTCAACCTT
TC-TTGG-TTTCTCGATC-GAGAAAGGCTTGGACTTTGGGGG---TTT--TAATTGCTGG
CCTCCCTTGAAGCCAGCTCCTCCTAAATGGATTAGTGGGGTCCGCTTTGCCGATCCTTGA
CGTGATAAGATGTTTCTACGTCTTGGGTTTTGCACTG--TTG-------CCTTGCTTCTA
AT-----CGTCTTGCATGCAGGACAGAT--TCATGAACCTT-GACCTCAAAT
>pallidirosea
CCTGCGGAAGGATCATTATCGTA-TAATGGAGGTGCTAGGGCTGTCGCTAAA--CT----
------TTGTGCACGCCCTAGTGCTCTCT-CATAATCCATCTTACCCCCTTTTGTGCATC
ACCG-CGTGGGTGCTCTCT-TTTTGGTTCATTCT-TAAAGGGAGCATTTGCGCTTTTA--
---TACAGAC------CCACTGCATGTGTAGAATG-TCTTACTATTTGCAATAATATGCA
ATCAATACAACTTTCAACAACGGATCTCTTGGCTCTCGCATCGATGAAGAACGCAGCGAA
ATGCGATACGTAATGTGAATTGCAGAATTCAGTGAATCATCGAATCTTTGAACGCACCTT
GCGCCCCTTGGAATTCCGAGGGGCACACCCGTTTGAGTGTCGTGAACTTCATTCAACCTT
TC-TTGG-TTTCTCAATC-AAGAAAGGCTTGGACTTTGGAGG--TTAT--TAATTGCTGG
CCTCCTTTGAAGCCAGCTCCTCCTAAATGGATTAGTAGGGTCTGCTTTGCTGATCCTTGA
CGTGATAAGATGTTTCTACGTCTTGGATTTTGCACTG--TTACCTTGGGCCCTGCTTCTA
AT-----CGTCTTGGATTCAGGACAGAG--TTATGAACCTT-GACCTCAAAT
>purpureorosea
-------------------------------------AGGGCTGTCGCTAAA--CT----
------TTGTGCACGCCCCGGTGCTCTCT-CACAATCCATCTCACCCCCTTTTGTGCATC
ACCG-CGTGGGTGCTCTCC-TTTTGGTTCATTCT-GAAAGGGGGCATTTGCGCTTTTA--
---TACAAAC------CCACCGCATGTGTAGAATG-TGTTAATATTTGCGATAATATGCA
ATCAATACAACTTTCAACAACGGATCTCTTGGCTCTCGCATCGATGAAGAACGCAGCGAA
ATGCGATACGTAATGTGAATTGCAGAATTCAGTGAATCATCGAATCTTTGAACGCCCCTT
GCGCCCCTTGGTATTCCGAGGGGCACACCCGTTTGAGTGTCGTGAACATTCTTCAACCTT
TC-TTGG-TTTCTCAATC-AAGAAAGGCTTGGACTTTGGAGG---TTT--TAATTGCTGG
TCTCCCTTGAAACCAGCTCCTCCTAAATGGATTAGTGGGGTCTGCTTTGCGGATCCTTGA
CGTGATAAGATGTTTCTACGTCTTGGGTTTTGCACTG--TTGCTTTGGGCCCTGCTTCTA
AT-----CGTCTTGGATTCAGGACAGAG--TGATGAACCTT-GACCTCAAAT
>RITF6834
CCTGCGGAAGGATCATTATCGTA-AAACGGAGGTGTCGGGGCTGTCGCTAAA--CT----
------TTGTGCACGCCCCGGTGCTCTCT-CACAATCCATCTCACCCCCTTTTGTGCATC
ACCG-CGTGGGTGCTCTCC-TTTTGGTTCATTCT-GAAAGGGGGCATTTGCGCTTTTA--
---TACAAAC------CCACCGCATGTGTAGAATG-TGTTAMTATTTGCGATAATATGCA
ATCAATACAACTTTCAACAACGGATCTCTTGGCTCTCGCATCGATGAAGAACGCAGCGAA
ATGCGATACGTAATGTGAATTGCAGAATTCAGTGAATCATCGAATCTTTGAACGCACCTT
GCGCCCCTTGGTATTCCGAGGGGCACACCCGTTTGAGTGTCGTGAACATTCTTCAACCTT
TC-TTGG-TTTCTCAATC-AAGAAAGGCTTGGACTTTGGAGG---TTT--TAATTGCTGG
TCTCCCTTGAAACCAGCTCCTCCTAAATGGATTAGTGGGGTCTGCTTTGCGGATCCTTGA
CGTGATAAGATGTTTCTACGTCTTGGGTTTTGCACTG--TTGCTTTGGGCCCTGCTTCTA
AT-----CGTCTTGGATTCAGGACAGAG--TGATGAACCTT-GACCTCAAAT
>RITF6835
CCTGCGGAAGGATCATTATCGTA-AAACGGAGGTGTCGGGGCTGTCGCTAAA--CT----
------TTGTGCACGCCCCGGTGCTCTCT-CACAATCCATCTCACCCCCTTTTGTGCATC
ACCG-CGTGGGTGCTCTCC-TTTTGGTTCATTCT-GAAAGGGGGCATTTGCGCTTTTA--
---TACAAAC------CCACCGCATGTGTAGAATG-TGTTAATATTTGCGATAATATGCA
ATCAATACAACTTTCAACAACGGATCTCTTGGCTCTCGCATCGATGAAGAACGCAGCGAA
ATGCGATACGTAATGTGAATTGCAGAATTCAGTGAATCATCGAATCTTTGAACGCACCTT
GCGCCCCTTGGTATTCCGAGGGGCACACCCGTTTGAGTGTCGTGAACATTCTTCAACCTT
TC-TTGG-TTTCTCAATC-AAGAAAGGCTTGGACTTTGGAGG---TTT--TAATTGCTGG
TCTCCCTTGAAACCAGCTCCTCCTAAATGGATTAGTGGGGTCTGCTTTGCGGATCCTTGA
CGTGATAAGATGTTTCTACGTCTTGGGTTTTGCACTG--TTGCTTTGGGCCCTGCTTCTA
AT-----CGTCTTGGATTCAGGACAGAG--TGATGAACCTT-GACCTCAAAT
>RITF5886
-------------CATTATCGTA-AAACGGAGGTGTCGGGGCTGTCGCTAAA--CT----
------TTGTGCACGCCCCGGTGCTCTCT-CACAATCCATCTCACCCCCTTTTGTGCATC
ACCG-CGTGGGTGCTCTCC-TTTTGGTTCATTCT-GAAAGGGGGCATTTGCGCTTTTA--
---TACAAAC------CCACCGCATGTGTAGAATG-TGTTACTATTTGCGATAATATGCA
ATCAATACAACTTTCAACAACGGATCTCTTGGCTCTCGCATCGATGAAGAACGCAGCGAA
ATGCGATACGTAATGTGAATTGCAGAATTCAGTGAATCATCGAATCTTTGAACGCACCTT
GCGCCCCTTGGTATTCCGAGGGGCACACCCGTTTGAGTGTCGTGAACATTCTTCAACCTT
TC-TTGG-TTTCTCAATC-AAGAAAGGCTTGGACTTTGGAGG---TTT--TAATTGCTGG
TCTCCCTTGAAACCAGCTCCTCCTAAATGGATTAGTGGGGTCTGCTTTGCGGATCCTTGA
CGTGATAAGATGTTTCTACGTCTTGGGTTTYGCACTG--TTGCTTTGGGCCCTGCTTCTA
AT-----CGTCTTGGATTCAGGACAGAG--TGATGAACCTT-GACCTCAAAT
>banwatchanensis
CCTGCGGAAGGATCATTATCGTA-TAACGGAGGTGCCGGGGCTGTCGCTGAA-CTT----
------TTGTGCACGCCCCGGTGCTCTCT-CAAAATCCATCTCACCCCCTTTTGTGCATC
ACCG-TGTGGGCGTTCTCC-TTTTGGTTTGTTCT-GAAAGGGGGCGTTTGCGCTTTTA--
---TACACAC------CCACTGCATGTGTAGAATG-TCTTACTATTTGCGATAACATGCA
ATCAATACAACTTTCAACAACGGATCTCTTGGCTCTCGCATCGATGAAGAACGCAGCGAA
ATGCGATACGTAATGTGAATTGCAGAATTCAGTGAATCATCGAATCTTTGAACGCACCTT
GCGCCCCTTGGAATTCCGAGGGGCACACCCGTTTGAGTGTCGTGAACATTCTTCAACCTT
TC-TTGG-TTTCTCAACC-AAGAAAGGCTTGGACTTTGGGGG--TTTT--TCATTGCTGG
CCTCCCTTGAAGCCAGCTCCTCCTAAATATATTAGTGGGGTCTGCTTTGCCGATCCTTGA
CGTGATAAGATGCTTCTACGTCTTGGGTTTCGCACTG--TCGCTTTGGACCCTGCTTCTA
AC-----CGTCTTGCATTCAGGACAGAG--TCATGA----------------
>RITF6329
CCTGCGGAAGGATCATTATCGTA-TAACGGAGGTGCYGGGGCTGTCGCTGA---CT----
------TTGTGCACGCCCCGGTGCTCTCT-CACAATCCATCTCACCCCCTTTTGTGCATC
ACCG-CGTGGGCATTCTCC-TTTCGGTTCATTCT-GAAAGGAGGTGTTTGCGCTTTTA--
---CACAGAC------CCACCGCATGTGTAGAATG-TCTTACTATTTGCGATAACACGCA
ATCAATACAACTTTCAACAACGGATCTCTTGGCTCTCGCATCGATGAAGAACGCAGCGAA
ATGCGATACGTAATGTGAATTGCAGAATTCAGTGAATCATCGAATCTTTGAACGCACCTT
GCGCCCCTTGGAATTCCGAGGGGCACACCCGTTTGAGTGTCGTGAACATCCTTCAACCTT
TC-TTGGTTTTCTTGACY-AAGAAAGGCTTGGACTTTGGGGG--TTTT--TCATTGCTGG
CCTTTCTTGAAGCCAGCTCCTCCTAAATGGATTAGTGGGGTCTGCTTTGCCGATCCTTGA
CGTGATAAGATGTTTCTACGTCTTGGGTTTCGCACTG--TCGCTTTGGGCCCTGCTTCTA
AC-----CGTCTTGCATTCAGGACAGAG--TCATGAACCTT-GACCTCAAAT
>RITF6349
---------GGATCATTATCGTA-TAACGGAGGTGCCGGGGCTGTCGCTGA---CT----
------TTGTGCACGCCCCGGTGCTCTCT-CACAATCCATCTCACCCCCTTTTGTGCATC
ACCG-CGTGGGCATTCTCC-TTTCGGTTCATTCT-GAAAGGAGGTGTTTGCGCTTTTA--
---CACAGAC------CCACCGCATGTGTAGAATG-TCTTACTATTTGCGATAACACGCA
ATCAATACAACTTTCAACAACGGATCTCTTGGCTCTCGCATCGATGAAGAACGCAGCGAA
ATGCGATACGTAATGTGAATTGCAGAATTCAGTGAATCATCGAATCTTTGAACGCACCTT
GCGCCCCTTGGAATTCCGAGGGGCACACCCGTTTGAGTGTCGTGAACATCCTTCAACCTT
TC-TTGGTTTTCTTGACT-AAGAAAGGCTTGGACTTTGGGGG--TTTT--TCATTGCTGG
CCTTTCTTGAAGCCAGCTCCTCCTAAATGGATTAGTGGGGTCTGCTTTGCCGATCCTTGA
CGTGATAAGATGTTTCTACGTCTTGGGTTTCGCACTG--TCGCTTTGGGCCCTGCTTCTA
AC-----CGTCTTGCATTCAGGACAGAG--TCATGAACCTT-GACCTCAAAT
>RITF6340
CCTGCGGAAGGATCATTATCGTA-TAACGGAGGTGCCGGGGCTGTCGCTGA---CT----
------TTGTGCACGCCCCGGTGCTCTCT-CACAATCCATCTCACCCCCTTTTGTGCATC
ACCG-CGTGGGCATTCTCC-TTTCGGTTCATTCT-GAAAGGAGGTGTTTGCGCTTTTA--
---CACAGAC------CCACCGCATGTGTAGAATG-TCTTACTATTTGCGATAACACGCA
ATCAATACAACTTTCAACAACGGATCTCTTGGCTCTCGCATCGATGAAGAACGCAGCGAA
ATGCGATACGTAATGTGAATTGCAGAATTCAGTGAATCATCGAATCTTTGAACGCACCTT
GCGCCCCTTGGAATTCCGAGGGGCACACCCGTTTGAGTGTCGTGAACATCCTTCAACCTT
TC-TTGGTTTTCTTAACC-AAGAAAGGCTTGGACTTTGGGGG--TTTT--TCATTGCTGG
CCTTTCTTAAAGCCAGCTCCTCCTAAATGGATTAGTGGGGTCTGCTTTGCCGATCCTTGA
CGTGATAAGATGTTTCTACGTCTTGGGTTTCGCACTG--TCGCTTTGGGCCCTGCTTCTA
AC-----CGTCTTGCATTCAGGACAGAG--TCATGAACCTT-GACCTCAAAT
>RITF3196
-------------------------AACGGAGGTGCTGGGGCTGTCGCTGA---CT----
------TTGTGCACGCCCCGGTGCTCTCT-CACAATCCATCTCACCCCCTTTTGTGCATC
ACCG-CGTGGGCATTCTCC-TTTCGGTTCATTCT-GAAAGGAGGTGTTTGCGCTTTTA--
---CACAGAC------CCACCGCATGTGTAGAATG-TCTTACTATTTGCGATAACACGCA
ATCAATACAACTTTCAACAACGGATCTCTTGGCTCTCGCATCGATGAAGAACGCAGCGAA
ATGCGATACGTAATGTGAATTGCAGAATTCAGTGAATCATCGAATCTTTGAACGCACCTT
GCGCCCCTTGGAATTCCGAGGGGCACACCCGTTTGAGTGTCGTGAACATCCTTCAACCTT
TC-TTGGTTTTCTTAACC-AAGAAAGGCTTGGACTTTGGGGG--TTTT--TCATTGCTGG
CCTTTCTTAAAGCCAGCTCCTCCTAAATGGATTAGTGGGGTCTGCTTTGCCGATCCTTGA
CGTGATAAGATGTTTCTACGTCTTGGGTTTCGCACTG--TCGCTTTGGGCCCCGCTTCTA
AC-----CGTCTTGCATTCAGGACAGAG--TCATGAACCTT-GACCTCAAAT
>RITF3282
--------------------------ACGGAGGTGCTGGGGCTGTCGCTGA---CT----
------TTGTGCACGCCCCGGTGCTTTCT-CACAATCCATCTCACCCCCTTTTGTGCATC
ACCG-CGTGGGCATTCTCC-TTTCGGTTCATTCT-GAAAGGAGGTGTTTGCGCTTTTA--
---CACAGAC------CCACCGCATGTGTAGAATG-TCTTACTATTTGCGATAACACGCA
ATCAATACAACTTTCAACAACGGATCTCTTGGCTCTCGCATCGATGAAGAACGCAGCGAA
ATGCGATACGTAATGTGAATTGCAGAATTCAGTGAATCATCGAATCTTTGAACGCACCTT
GCGCCCCTTGGAATTCCGAGGGGCACACCCGTTTGAGTGTCGTGAACATCCTTCAACCTT
TC-TTGGTTTTCTTAACT-AAGAAAGGCTTGGACTTTGGGGG--TTTT--TCATTGCTGG
CCTTTCTTAAAGCCAGCTCCTCCTAAATGGATTAGTGGGGTCTGCTTTGCCGATCCTTGA
CGTGATAAGATGTTTCTACGTCTTGGGTTTCGCACTG--TCGCTTTGGGCCCTGCTTCTA
AC-----CGTCTTGCATTCAGGACAGAG--TCATGAACCTT-GACCTCAAAT
>cyanoxantha
CCTGCGGAAGGATCATTATCGTA-TAACGGAGGTGCCGGGGCTGTCGCTAA---CT----
------TTGTGCACGCCCTGGTGCTCTCT-CACAATCCATCTCACCCCC-TTTGTGCATC
ACCG-CGTGGGTGCTCTCC-TTTTGGTTTGTTCC-GAAAGGGGGCATTTGCGTTTTTA--
---TACAAAA------CCACTGCATGTGTAGAATG-TCTTACTATTTGCGATAATGYGCA
ATTAATACAACTTTCAACAACGGATCTCTTGGCTCTCGCATCGATGAAGAACGCAGCGAA
ATGCGATACGTAATGTGAATTGCAGAATTCAGTGAATCATCGAATCTTTGAACGCACCTT
GCGCCCCTTGGAATTCCGAGGGGCACACCCGTTTGAGTGTCGTGAACATCCTTCAACCTT
TC-TTGG-TTTCTTGACC-GAGGAAGGCTTGGACTTTGGGGG--TCTT--TCATTGCTGG
CCT-CTTTGAAGCCAGCTCCTCCTAAATGGATTAGTGTGGTCTGCTTTGCCGATCCTTGA
CGTGATAAGATGTTTCTACGTCTTGGGTTTTGCACTG--TCGCTTTAGACCCCGCTTCTA
ACTGTCTCGTCTTGCATTCAAGACAGAGT-TTTTAAACCTT-GACCTCAAAT
>FH12201
CCTGCGGAAGGATCATTATCGTA-TAACGGAGGTGCCGGGGCTGTCGCTAA---CT----
------TTGTGCACGCCCTGGTGCTCTCT-CACAATCCATCTCACCCCC-TTTGTGCATC
ACCG-CGTGGGTGCTCTCC-TTTTGGTTTGTTCC-GAAAGGGGGCATTTGCGTTTTTA--
---TACAAAA------CCACTGCATGTGTAGAATG-TCTTACTATTTGCGATAATGCGCA
ATTAATACAACTTTCAACAACGGATCTCTTGGCTCTCGCATCGATGAAGAACGCAGCGAA
ATGCGATACGTAATGTGAATTGCAGAATTCAGTGAATCATCGAATCTTTGAACGCACCTT
GCGCCCCTTGGAATTCCGAGGGGCACACCCGTTTGAGTGTCGTGAACATCCTTCAACCTT
TC-TTGG-TTTCTTGACC-GAGGAAGGCTTGGACTTTGGGGG--TCTT--TCATTGCTGG
CCT-CTTTGAAGCCAGCTCCTCCTAAATGGATTAGTGTGGTCTGCTTTGCCGATCCTTGA
CGTGATAAGATGTTTCTACGTCTTGGGTTTTGCACTG--TCGCTTTAGACCCCGCTTCTA
ACTGTCTCGTCTTGCATTCAAGACAGAGT-TTTTAAACCTT-GACCTCAAAT
>nigrovirens
--------------------------------GTGCCGGGGCTGTCGCTGA---CT----
------TTGTGCACGCCCCGGTGCTCTCTCCACAATCCATCTCACCCCC-TTTGTGCATC
ACCGCCGTGGGTGCTCTCCTTTTTGGTTCGTTCC-GAAAGGGGGCATTCGCGTTTTTA--
---TACAAAAC-----CCACTGCATGTGTAGAATG-TCTTACTATTTGCGATAATGCGCA
ATCAATACAACTTTCAACAACGGATCTCTTGGCTCTCGCATCGATGAAGAACGCAGCGAA
ATGCGATACGTAATGTGAATTGCAGAATTCAGTGAATCATCGAATCTTTGAACGCACCTT
GCGCCCCTTGGAATTCCGAGGGGCACACCCGTTTGAGTGTCGTGAACATCCTTCAACCTT
TC-TTGG-TTTCTTGACC-GGGGAAGGCTTGGACTTTGGGGG--TCTT--TCATTGCTGG
CCT-CTTCGAAGCCAGCTCCTCCTAAATGGATTAGTGTGGTCTGCTTTGCGGATCCTTGA
CGTGATAAGATGTTTCTACGTCTTGGGTTTCGCACTG--TAGCTTCGGACCCCGCTTCTA
AC-----CGTCTTGCATTCAAGACAGAG--TTTTGAACCTT-GACCTCAAAT
>RITF6408
CCTGCGGAAGGATCATTATCGTA-TAATGGAGGTGCCGGGGCTGTCGCTGA---CT----
------TTGTGCACGCCCCGGTGCTCTCTCCACAATCCATCTCACCCCC-TTTGTGCATC
ACCGCCGTGGGTGCTCTCCTTTTTGGTTCGTTCC-GAAAGGGGGCATTCGCGTTTTTA--
---TACAAAAC-----CCACTGCATGTGTAGAATG-TCTTACTATTTGCGATAATGCGCA
ATCAATACAACTTTCAACAACGGATCTCTTGGCTCTCGCATCGATGAAGAACGCAGCGAA
ATGCGATACGTAATGTGAATTGCAGAATTCAGTGAATCATCGAATCTTTGAACGCACCTT
GCGCCCCTTGGAATTCCGAGGGGCACACCCGTTTGAGTGTCGTGAACATCCTTCAACCTT
TC-TTGG-TTTCTTGACC-GGGGAAGGCTTGGACTTTGGGGG--TCTT--TCATTGCTGG
CCT-CTTCGAAGCCAGCTCCTCCTAAATGGATTAGTGTGGTCTGCTTTGCGGATCCTTGA
CGTGATAAGATGTTTCTACGTCTTGGGTTTCGCACTG--TAGCTTCGGACCCCGCTTCTA
AC-----CGTCTTGCATTCAAGACAGAG--TTTTGAACCTT-GACCTCAAAT
>RITF3143
-------------------------AACGGAGGTGCCGGGGCTGTCGCTAA---CT----
------TTGTGCACGCCCCGGTGCTCTCT-CACAATCCATCTCACCCCC-TTTGTGCATC
ACCG-CGTGGGTGCTCTCC-TTTTGGTTCATTCC-GAAAGGGGGCATTTGCGTTTTTA--
---TACAAA-------CCACTGCATGTGTAGAATG-TCTTACTATTTGCGATAATGCGCA
ATCAATACAACTTTCAACAACGGATCTCTTGGCTCTCGCATCGATGAAGAACGCAGCGAA
ATGCGATACGTAATGTGAATTGCAGAATTCAGTGAATCATCGAATCTTTGAACGCACCTT
GCGCCCCTTGGAATTCCGAGGGGCACACCCGTTTGAGTGTCGTGAACATCCTTCAACCTT
TC-TTGG-TTTCTTGACC-GGGGAAGGCTTGGACTTTGGGGG--TCTT--TCATTGCTGG
CCT-CTTTGAAGCCAGCTCCTCCTAAATGGATTAGTGTGGTCTGCTTTGCCGATCCTTGA
CGTGATAAGATGTTTCTACGTCTTGGGTTTCGCACTG--TCGCTTTAGACCCCGCTTCTA
AC-----CGTCTTGCATTCAAGACAGAG--TTTTAAACCTT-GACCTCAAAT
>RITF3131
--------------------------ACGGAGGTGCCGGGGCTGTCGCTAA---CT----
------TTGTGCACGCCCCGGTGCTCTCT-CACAATCCATCTCACCCCC-TTTGTGCATC
ACCG-CGTGGGTGCTCTCC-TTTTGGTTCATTCC-GAAAGGGGGCATTTGCGTTTTTA--
---TACAAA-------CCACTGCATGTGTAGAATG-TCTTACTATTTGCGATAATGCGCA
ATCAATACAACTTTCAACAACGGATCTCTTGGCTCTCGCATCGATGAAGAACGCAGCGAA
ATGCGATACGTAATGTGAATTGCAGAATTCAGTGAATCATCGAATCTTTGAACGCACCTT
GCGCCCCTTGGAATTCCGAGGGGCACACCCGTTTGAGTGTCGTGAACATCCTTCAACCTT
TC-TTGG-TTTCTTGACC-GGGGAAGGCTTGGACTTTGGGGG--TCTT--TCATTGCTGG
CCT-CTTTGAAGCCAGCTCCTCCTAAATGGATTAGTGTGGTCTGCTTTGCCGATCCTTGA
CGTGATAAGATGTTTCTACGTCTTGGGTTTCGCACTG--TCGCTTTAGACCCCGCTTCTA
AC-----CGTCTTGCATTCAAGACAGAG--TTTTAAACCTT-GACCTCAAAT
>RITF6983
------------------------------AGGTGCCGGGGCTGTCGCTAA---CT----
------TTGTGCACGCCCCGGTGCTCTCT-CACAATCCATCTCACCCCC-TTTGTGCATC
ACCG-CGTGGGTGCTCTCC-TTTTGGTTCATTCC-GAAAGGGGGCATTTGCGTTTTTA--
---TACAAA-------CCACTGCATGTGTAGAATG-TCTTACTATTTGCGATAATGCGCA
ATCAATACAACTTTCAACAACGGATCTCTTGGCTCTCGCATCGATGAAGAACGCAGCGAA
ATGCGATACGTAATGTGAATTGCAGAATTCAGTGAATCATCGAATCTTTGAACGCACCTT
GCGCCCCTTGGAATTCCGAGGGGCACACCCGTTTGAGTGTCGTGAACATCCTTCAACCTT
TC-TTGG-TTTCTTGACC-GGGGAAGGCTTGGACTTTGGGGG--TCTT--TCATTGCTGG
CCT-CTTTGAAGCCAGCTCCTCCTAAATGGATTAGTGTGGTCTGCTTTGCCGATCCTTGA
CGTGATAAGATGTTTCTACGTCTTGGGTTTCGCACTG--TCGCTTTAGACCCCGCTTCTA
AC-----CGTCTTGCATTCAAGACAGAG--TTTTAAACCTT-GACCTCAAAT
>RITF2912
----------------TATCGTA-TAACGGAGGTGCCGGGGCTGTCGCTAA---CT----
------TTGTGCACGCCCCGGTGCTCTCT-CACAATCCATCTCACCCCC-TTTGTGCATC
ACCG-CGTGGGTGCTCTCC-TTTTGGTTCATTCC-GAAAGGGGGCATTTGCGTTTTTA--
---TACAAA-------CCACTGCATGTGTAGAATG-TCTTACTATTTGCGATAATGCGCA
ATCAATACAACTTTCAACAACGGATCTCTTGGCTCTCGCATCGATGAAGAACGCAGCGAA
ATGCGATACGTAATGTGAATTGCAGAATTCAGTGAATCATCGAATCTTTGAACGCACCTT
GCGCCCCTTGGAATTCCGAGGGGCACACCCGTTTGAGTGTCGTGAACATCCTTCAACCTT
TC-TTGG-TTTCTTGACC-GGGGAAGGCTTGGACTTTGGGGG--TCTT--TCATTGCTGG
CCT-CTTTGAAGCCAGCTCCTCCTAAATGGATTAGTGTGGTCTGCTTTGCCGATCCTTGA
CGTGATAAGATGTTTCTACGTCTTGGGTTTCGCACTG--TCGCTTTAGACCCCGCTTCTA
AC-----CGTCTTGCATTCAAGACAGAG--TTTTAAACCTT-GACCTCAAAT
>RITF6790
------------------------------------------------------------
------------------------------------------------------------
------------------------------------------------------------
------------------------------------------------------------
-------------------------------------------------AACGCAGCGAA
ATGCGATACGTAATGTGAATTGCAGAATTCAGTGAATCATCGAATCTTTGAACGCACCTT
GCGCCCCTTGGAATTCCGAGGGGCACACCCGTTTGAGTGTCGTGAACATCCTTCAACCTT
TC-TTGG-TTTCTTGACC-GGGGAAGGCTTGGACTTTGGGGG--TCTT--TCATTGCTGG
CCT-CTTTGAAGCCAGCTCCTCCTAAATGGATTAGTGTGGTCTGCTTTGCCGATCCTTGA
CGTGATAAGATGTTTCTACGTCTTGGGTTTCGCACTG--TCGCTTTAGACCCCGCTTCTA
AC-----CGTCTTGCATTCAAGACAGAG--TTTTAAACCTT-GACCTCAAAT
>RITF6982
--------------------------------GTGCCGGGGCTGTCGCTAA---CT----
------TTGTGCACGCCCCGGTGCTCTCT-CACAATCCATCTCACCCCC-TTTGTGCATC
ACCG-CGTGGGTGCWCTCC-TTTTGGTTCGTTCC-GAAAGGGGGCATTTGCGTTTTTA--
---TACAAA-------CCARTGCATGTGTAGAATG-TCTTACTATTTGCGATAATGCGCA
ATCAATACAACTTTCAACAACGGATCTCTTGGCTCTCGCATCGATGAAGAACGCAGCGAA
ATGCGATACGTAATGTGAATTGCAGAATTCAGTGAATCATCGAATCTTTGAACGCACCTT
GCGCCCCTTGGAATTCCGAGGGGCACACCCGTTTGAGTGTCGTGAACATCCTTCAACCTT
TC-TTGG-TTTCTTGACC-GGGGAAGGCTTGGACTTTGGGGG--TCTT--TCATTGCTGG
CCT-CTTTGAAGCCAGCTCCTCCTAAATGGATTAGTGTGGTCTGCTTTGCCGATCCTTGA
CGTGATAAGATGTTTCTACGTCTTGGGTTTCGCACTG--TCGCTTTAGACCCCGCTTCTA
AC-----CGTCTTGCATTCAAGACAGAG--TTTTAAA---------------
>lakhanpalii
-------------------------------------GGGGCTGTCGCCAA---CT----
------TTGTGCACGCCCTGGTGCTCTCT-CACAATCCATCTCACCCCC-TTTGTGCATC
ACCG-CGTGGGCGCTCTCC-TTTTGGTTCGTTCC-AAAGGGGGGCGTTTGCGTTTTTA--
---TACAGA-------CCACCACATGTGTAGAATG-TCTTACTATTTGCGATAATGCGCA
ATCAATACAACTTTCAACAACGGATCTCTTGGCTCTCGCATCGATGAAGAACGCAGCGAA
ATGCGATACGTAATGTGAATTGCAGAATTCAGTGAATCATCGAATCTTTGAACGCACCTT
GCGCCCCTTGGAATTCCGAGGGGCACACCCGTTTGAGTGTCGTGAACATCCTTCAACCTT
TC-TTGG-TTTCTTGACC-GGGGAAGGCTTGGACTTTGGGGG--TTTT--TCATTGCTGG
CCTCCCTTGAAGCCAGCTCCTCCTAAATGGATTAGTGGGGTCTGCTTTGCCGATCCTTGA
CGTGATAAGATGTTTCTACGTCTTGGGTTTCGCACTG--TCGCTTCAGACCCTGCTCCTA
AC-----CGTCTTGCATCTAAGACACAGTTTTATGAACCTT-GACCTCAAAT
>RITF2600
---------------TTATTGTA-TAATGGAGGTGCCGGGGCTGTCGCCAA---CT----
------TTGTGCACGCCCTGGTGCTCTCT-CACAATCCATCTCACCCCC-TTTGTGCATC
ACCG-CGTGGGCGCTCTCC-TTTTGGTTCGTTCC-AAAGGGGGGCGTTTGCGTTTTTA--
---TACAGA-------CCACCACATGTGTAGAATG-TCTTACTATTTGCGATAATGCGCA
ATCAATACAACTTTCAACAACGGATCTCTTGGCTCTCGCATCGATGAAGAACGCAGCGAA
ATGCGATACGTAATGTGAATTGCAGAATTCAGTGAATCATCGAATCTTTGAACGCACCTT
GCGCCCCTTGGAATTCCGAGGGGCACACCCGTTTGAGTGTCGTGAACATCCTTCAACCTT
TC-TTGG-TTTCTTGACC-GGGAAAGGCTTGGACTTTGGGGG--TTTT--TCATTGCTGG
CCTCCCTTGAAGCCAGCTCCTCCTAAATGGATTAGTGGGGTCTGCTTTGCCGATCCTTGA
CGTGATAAGATGTTTCTACGTCTTGGGTTTCGCACTG--TCGCTTCAGACCCTGCTCCTA
AC-----CGTCTTGCATCTAAGACACAGTTTTATGAACCTT-GACCTCAAAT
>RITF6474
----------GATCATTATTGTA-TAATGGAGGTGCCGGGGCTGTCGCCAA---CT----
------TTGTGCACGCCCTGGTGCTCTCT-CACAATCCATCTCACCCCC-TTTGTGCATC
ACCG-CGTGGGCGCTCTCC-TTTTGGTTCGTTCC-AAAGGGGGGCGTTTGCGTTTTTA--
---TACAGA-------CCACCACATGTGTAGAATG-TCTTAMKATTTGCGATAATGCGCA
ATCAATACAACTTTCAACAACGGATCTCTTGGCTCTCGCATCGATGAAGAACGCAGCGAA
ATGCGATACGTAATGTGAATTGCAGAATTCAGTGAATCATCGAATCTTTGAACGCACCTT
GCGCCCCTTGGAATTCCGAGGGGCACACCCGTTTGAGTGTCGTGAACATCCTTCAACCTT
TC-TTGG-TTTCTTGACC-GGGGAAGGCTTGGACTTTGGGGG--TTTT--TCATTGCTGG
CCTCCCTTGAAGCCAGCTCCTCCTAAATGGATTAGTGGGGTCTGCTTTGCCGATCCTTGA
CGTGATAAGATGTTTCTACGTCTTGGGTTTCGCACTG--TCGCTTCAGACCCTGCTCCTA
AC-----CGTCTTGCATCTAAGACACAGTTTTATGAACCTT-GACCTCAAAT
>RITF6940
CCTGCGGAAGGATCATTATTGTA-TAATGGAGGTGCCGGGGCTGTCGCCAA---CT----
------TTGTGCACGCCCTGGTGCTCTCT-CACAATCCATCTCACCCCC-TTTGTGCATC
ACCG-CGTGGGCGCTCTCC-TTTTGGTTCGTTCC-AAAGGGGGGCGTTTGCGTTTTTA--
---TACAGA-------CCACCACATGTGTAGAATG-TCTTACTATTTGCGATAATGCGCA
ATCAATACAACTTTCAACAACGGATCTCTTGGCTCTCGCATCGATGAAGAACGCAGCGAA
ATGCGATACGTAATGTGAATTGCAGAATTCAGTGAATCATCGAATCTTTGAACGCACCTT
GCGCCCCTTGGAATTCCGAGGGGCACACCCGTTTGAGTGTCGTGAACATCCTTCAACCTT
TC-TTGG-TTTCTTGACC-GGGGAAGGCTTGGACTTTGGGGG--TTTT--TCATTGCTGG
CCTCCCTTGAAGCCAGCTCCTCCTAAATGGATTAGTGGGGTCTGCTTTGCCGATCCTTGA
CGTGATAAGATGTTTCTACGTCTTGGGTTTCGCACTG--TCGCTTCAGACCCTGCTCCTA
AC-----CGTCTTGCATCTAAGACACAGTTTTATGAACCTT-GACC------
>RITF6973
------------------------------AGGTGCCGGGGCTGTCGCCAA---CT----
------TTGTGCACGCCCTGGTGCTCTCT-CACAATCCATCTCACCCCC-TTTGTGCATC
ACCG-CGTGGGCGCTCTCC-TTTTGGTTCGTTCC-AAAGGGGGGCGTTTGCGTTTTTA--
---TACAGA-------CCACCACATGTGTAGAATG-TCTTACTATTTGCGATAATGCGCA
ATCAATACAACTTTCAACAACGGATCTCTTGGCTCTCGCATCGATGAAGAACGCAGCGAA
ATGCGATACGTAATGTGAATTGCAGAATTCAGTGAATCATCGAATCTTTGAACGCACCTT
GCGCCCCTTGGAATTCCGAGGGGCACACCCGTTTGAGTGTCGTGAACATCCTTCAACCTT
TC-TTGG-TTTCTTGACC-GRGGAAGGCTTGGACTTTGGGGG--TTTT--TCATTGCTGG
CCTCCCTTGAAGCCAGCTCCTCCTAAATGGATTAGTGGGGTCTGCTTTGCCGATCCTTGA
CGTGATAAGATGTTTCTACGTCTTGGGTTTCGCACTG--TCGCTTCAGACCCTGCTCCTA
AC-----CGTCTTGCATCTAAGACACAGTTTTATGAACCTT-GACCT-----
>RITF6868
------------------------------------------------------------
------------------------------------------------------------
----------GCGCTCTCC-TTTTGGTTCGTTCCAAAAGGGGGGCGTTTGCGTTTTTA--
---TACAGA-------CCACCACATGTGTAGAATG-TCTTAAGATTTGCGATAATGCGCA
ATCAATACAACTTTCAACAACGGATCTCTTGGCTCTCGCATCGATGAAGAACGCAGCGAA
ATGCGATACGTAATGTGAATTGCAGAATTCAGTGAATCATCGAATCTTTGAACGCACCTT
GCGCCCCTTGGAATTCCGAGGGGCACACCCGTTTGAGTGTCGTGAACATCCTTCAACCTT
TC-TTGG-TTTCTTGACC-GGGGAAGGCTTGGACTTTGGGGG--TTTT--TCATTGCTGG
CCTCCCTTGAAGCCAGCTCCTCCTAAATGGATTAGTGGGGTCTGCTTTGCCGATCCTTGA
CGTGATAAGATGTTTCTACGTCTTGGGTTTCGCACTG--TCGCTTCAGACCCTGCTCCTA
AC-----CGTCTTGCATCTAAGACACAGTTTTATGAACCTTTGACCT-----
>RITF2645
------------------------------------------------------------
----------------------GCTCTCT-CACAATCCATCTCACCCCC-TTTGTGCATC
ACCG-CGTGGGCGCTCTCC-TTTTGGTTTGTTCC-GAAAGGGAGCGTTTGCGTTTTTA--
---TACAGA-------CCACTGCATGTGTAGAATG-TCTTACTATTTGCGATAATGCGCA
ATCAATACAACTTTCAACAACGGATCTCTTGGCTCTCGCATCGATGAAGAACGCAGCGAA
ATGCGATACGTAATGTGAATTGCAGAATTCAGTGAATCATCGAATCTTTGAACGCACCTT
GCGCCCCTTGGAATTCCGAGGGGCACACCCGTTTGAGTGTCGTGAACATCCTTCAACCTT
TCTTTGG-TTTCTTGACC-GGGAAAGGCTTGGACTTTGGGGG--TCTT--TCATTGCTGG
CCTCCCTTGAAGCCAGCTCCTCCTAAATGGATTAGTGGGGTCTGCTTTGCTGATCCTTGA
CGTGATAAGATGTTTCTACGTCTTGGGTTTCGCACTG--TCGCTTCAGACCCCGCTTCTA
AC-----CGTCTTGTATCTAAGACAGAGTTTTATGAACCTT-GACCTCAAAT
>RITF3761
--------------------------------------------------A---CT----
------TTGTGCACGCCCTGGTGCTCTCT-CACAATCCATCTCACCCCC-TTTGTGCATC
ACCG-CGTGGGCGCTCTCC-TTTTGGTTTGTTCC-GAAAGGGAGCGTTTGCGTTTTTA--
---TACAGA-------CCACTGCATGTGTAGAATG-TCTTACTATTTGCGATAATGCGCA
ATCAATACAACTTTCAACAACGGATCTCTTGGCTCTCGCATCGATGAAGAACGCAGCGAA
ATGCGATACGTAATGTGAATTGCAGAATTCAGTGAATCATCGAATCTTTGAACGCACCTT
GCGCCCCTTGGAATTCCGAGGGGCACACCCGTTTGAGTGTCGTGAACATCCTTCAACCTT
TCTTTGG-TTTCTTGACC-GGGAAAGGCTTGGACTTTGGGGG--TCTT--TCATTGCTGG
CCTCCCTTGAAGCCAGCTCCTCCTAAATGGATTAGTGCGGTCTGCTTTGCTGATCCTTGA
CGTGATAAGATGTTTCTACGTCTTGGGTTTCGCACTG--TCGCTTCAGACCCCGCTTCTA
AC-----CGTCTTGTATCTAAGACAGAGTTTTATGAACCTT-GACCTCAAAT
>RITF6330
----------------TATCGTA-TAATGGAGGTGCTGGGGCTGTCGCCAA---CT----
------TTGTGCACGCCCTGGTGCTCTCT-CACAATCCATCTCACCCCC-TTTGTGCATC
ACCG-CGTGGGCGCTCTCC-TTTTGGTTTGTTCC-AAAAGGGAGCGTTTGCGTTTTTA--
---TACAGA-------CCACTGCATGTGTAGAATG-TCTTACTATTTGCGATAATGCGCA
ATCAATACAACTTTCAACAACGGATCTCTTGGCTCTCGCATCGATGAAGAACGCAGCGAA
ATGCGATACGTAATGTGAATTGCAGAATTCAGTGAATCATCGAATCTTTGAACGCACCTT
GCGCCCCTTGGAATTCCGAGGGGCACACCCGTTTGAGTGTCGTGAACATCCTTCAACCTT
TCTTTGG-TTTCTTGACC-GGGAAAGGCTTGGACTTTGGGGG--TCTT--TCATTGCTGG
CCTCCCTTGAAGCCAGCTCCTCCTAAATGGATTAGTGGGGTCTGCTTTGCTGATCCTTGA
CGTGATAAGATGTTTCTACGTCTTGGGTTTCGCACTG--TCGCTTCAGACCCCGCTTCTA
AC-----C--------------------------------------------
>variata
CCTGC-GGAGGATCATTATTGTA-TAACAGAGGTGCCGGGGCTGTCGCCGA---CT----
------TTGTGCACGCCCCGGTGCTCTCT-CACAATCCATCTCACCCCC-TTTGTGCATC
ACCG-CGTGGGCGCTCTCC-TTTTGGTTCATTCTGAAAAGGGGGCGTTTGCGTTTTTA--
---TACAGA-------CCACCGCATGTGTAGAATG-TCTTACTATTTGCGATAACACGCA
ATCAATACAACTTTCAACAACGGATCTCTTGGCTCTCGCATCGATGAAGAACGCAGCGAA
ATGCGATACGTAATGTGAATTGCAGAATTCAGTGAATCATCGAATCTTTGAACGCACCTT
GCGCCCCTTGGAATTCCGAGGGGCACACCCGTTTGAGTGTCGTGAACATCCTTCAACCTT
TC-TTGG-TTTCTTGACC-GGGGAAGGCTTGGACTTTGGGGG--TTTT--TCATTGCTGG
CCTCCCTTGAAGCCAGCTCCTCCTAAATGGATTAGTGGGGTCTGCTTTGCCGATCCTTGA
CGTGATAAGATGTTTCTACGTCTTGGGTTTCGCACTG--TCGCTTCAGACCCCGCTTCAA
AC-----AGTCTTGCATCTAAGACAGAGTTTTATAAAC--------------
>MMCR00191
CCTGCGGAAGGATCATTATCGTA-TAACGGAGGTGCTAGGGCTGTTGCTAA---CT----
------TTGTGCACGCCCTGGTGCTCTCC-TACAATCCATCTCACCCC--TTTGTGCATC
ACCG-CGTGGGTGCTCTCC-TTTTGGTTCATTCT-GAAAGGGGGCATTTGCGCTTTTA--
---CATAGAC------TCAATGTATGTGTAGAATGTTCTTACTATTTGCGATAACACGCA
ATTAATACAACTTTCAACAACGGATCTCTTGGCTCTCGCATCGATGAAGAACGCAGCGAA
ATGCGATACGTAATGTGAATTGCAGAATTCAGTGAATCATCGAATCTTTGAACGCACCTT
GCGCCTCTTGGAATTCCGAGGGGCACACCCGTTTGAGTGTCGTGAACATCCTTCAACCTT
TC-TTGG-TTTCTCAATC-AAGGAAGGCTTGGACTTTGGGGG--TTTT--TCATTGCTGG
CCTCTGTTGAAGCCAGCTCCTCCTAAATGGATTAGTAGGGTCTGCTTTGCCGATCCTTGA
CGTGATAAGATGTTTCTACGTCTTGGGTTTAGCACTG--TTGCTTTGGGCCCTGCTTCTA
AC-----CGTCTTGCATTCAGGACAGTG--TCATGAACCTT-GACCTCAAAT
>pseudocyanoxantha
---------------------------------TGCTGGGGCTGTCGCTAA---CT----
------TTGTGCACGCCCCGGTGCTCTCT-TATAATCCATCTTACCCCCTTCTGTGCATC
ACCG-TGTGGGCGCTCTCC-TTTTAGTTCGTTCT-GAAAGGGGGTGTTTGCACTTTTA--
---TACAGAC------CCACTGCATGTGTAGAATG-TCTTACTATTTGCTATAACATGCA
ATCAATACAACTTTCAACAACGGATCTCTTGGCTCTCGCATCGATGAAGAACGCAGCGAA
ATGCGATACGTAATGTGAATTGCAGAATTCAGTGAATCATCGAATCTTTGAACGCACCTT
GCGCCCCTTGGAATTCCGAGAGGCACACCCGTTTGAGTGTCGTGAACATCCTTCAACCTT
TC-TTGG-TTTTTCAATC-AAGGAAGGCTTGGACTTTGGAGG--TTTT--TCATTGCTGG
CCTTCCTTGAAGCCAGCTCCTCCTAAATGGATTAGTGGGGTCTGCTTTGCTGATCCTTGA
CGTGATAAGATGTTTCTACGTCTTGAGCTTCGCACTG--TCACTTTGGACCCTGCTTCTA
AC-----------------AACAGATTT--ATATAAACCTT-GACCTCAAAT
>subpallidirosea
-----------------------------GAGGTGCCGGGGCTGTCGCTAAC-TTT----
------TTGTGCACGCCTCGGTGCTCTCT-CACAATCCATCACA--CCC-TTTGTGCATC
ACCG-TGTGGATGCTATCC-TTTTGGTTCATTCT-GAAAGGGAGTGTCTGCACTTTTA--
---CACAGAC------CCATTGCATGTTTAGAATG-TCTTACTATTTGCAATAATATGCA
ATCAATACAACTTTCAACAACGGATCTCTTGGCTCTCGCATCGATGAAGAACGCAGCGAA
ATGCGATACGTAATGTGAATTGCAGAATTCAGTGAATCATCGAATCTTTGAACGCACCTT
GCGCCCCTTGGAATTCCGAGGGGCACACCCGTTTGAGTGTCGTGAATATCCTTCAACCTT
TCTTTGG-TTTCTCAACTAAAGGGAGGCTTGGACTTTGGGGG--TTTT--TCATTGCTGG
CCTCACTTGAAGCCAGCTCCTCCTAAATGGATTAGTGGGGTCTACTTTGCAAATCCTAGA
CGTGATAAGATGTTTCTACGTCTTGGGTTTTGCACTG--TTGCTTTGGACTCTGCTTCTA
AC-----CGTCTTGCATTCAGGACAGT---TTATGAACCTT-GACCTCAAAT
>RITF6264
CCTGCGGAAGGATCATTATCGTA-TAACAGAGGTGCCGGGGCTGTCGCTAAC-TTT----
------TTGTGCACGCCTCGGTGCTCTCT-CACAATCCATCTCA--CCCTTTTGTGCATC
ACCG-CGTGGATGCTCTCC-TTTTGGTTCATTCT-GAAAGGGAGTGTTTGCGCTTTTA--
---CACAGAC------CCATCGCATGTTTAGAATG-TCTTACTATTTGCAATAATATGCA
ATCAATACAACTTTCAACAACGGATCTCTTGGCTCTCGCATCGATGAAGAACGCAGCGAA
ATGCGATACGTAATGTGAATTGCAGAATTCAGTGAATCATCGAATCTTTGAACGCACCTT
GCGCCCCTTGGAATTCCGAGGGGCACACCCGTTTGAGTGTCGTGAATATCCTTCAACCTT
TCTTTGG-TTTCTCAACCAAAGGGAGGCTTGGACTTTGGGGG--TTTT--TCATTGCTGG
CCTCACTTGAAGCCAGCTCCTCCTAAATGGATTAGTGGGGTCTGCTTTGCAAATCCTCGA
CGTGATAAGATGTTTCTACGTCTTGGGTTTTGCACTG--TTGCTTTGGACTCTGCTTCTA
AC-----CGTCTTGCATTCAGGACAGT---TTATGAACCTT-GACCTCAAAT
>RITF3219
--------------------------ACAGAGGTGCCGGGGCTGTCGCTAAC--TT----
------TTGTGCACGCCTCGGTGCTCTCT-CACAATCCATCTCA--CCCTTTTGTGCATC
ACCG-CGTGGATGCTCTCC-TTTTGGTTCATTCT-GAAAGGGGGTGTTTGCGCTTTTA--
---CACAGAC------CCATCGCATGTTTAGAATG-TCTTACTATTTGCAATAATATGCA
ATCAATACAACTTTCAACAACGGATCTCTTGGCTCTCGCATCGATGAAGAACGCAGCGAA
ATGCGATACGTAATGTGAATTGCAGAATTCAGTGAATCATCGAATCTTTGAACGCACCTT
GCGCCCCTTGGAATTCCGAGGGGCACACCCGTTTGAGTGTCGTGAATATCCTTCAACCTT
TCTTTGG-TTTCTCAACCAAAGGGAGGCTTGGACTTTGGGGG--TTTT--TCATTGCTGG
CCTCACTTGAAGCCAGCTCCTCCTAAATGGATTAGTGGGGTCTACTTTGCAAATCCTCGA
CGTGATAAGATGTTTCTACGTCTTGGGTTTTGCACTG--TTGCTTTGGACTCTGCTTCTA
AC-----CGTCTTGCATTCAGGACAGT---TTATGAACCTT-GACCTCAAAT
>RITF3343
-------------------CGTA-TAACAGAGGTGCCGGGGCTGTCGCTAAC--TT----
------TTGTGCACGCCTCGGTGCTCTCT-CACAATCCATCTCA--CCCTTTTGTGCATC
ACCG-CGTGGATGCTCTCC-TTTTGGTTCATTCT-GAAAGGGGGTGTTTGCGCTTTTA--
---CACAGAC------CCATCGCATGTTTAGAATG-TCTTACTATTTGCAATAATATGCA
ATCAATACAACTTTCAACAACGGATCTCTTGGCTCTCGCATCGATGAAGAACGCAGCGAA
ATGCGATACGTAATGTGAATTGCAGAATTCAGTGAATCATCGAATCTTTGAACGCACCTT
GCGCCCCTTGGAATTCCGAGGGGCACACCCGTTTGAGTGTCGTGAATATCCTTCAACCTT
TCTTTGG-TTTCTCAACCAAAGGGAGGCTTGGACTTTGGGGG--TTTT--TCATTGCTGG
CCTCACTTGAAGCCAGCTCCTCCTAAATGGATTAGTGGGGTCTACTTTGCAAATCCTCGA
CGTGATAAGATGTTTCTACGTCTTGGGTTTTGCACTG--TTGCTTTGGACTCTGCTTCTA
AC-----CGTCTTGCATTCAGGACAGT---TTATGAACCTT-GACCTCAAAT
>fusiformata
---------------------TATTAACAGAGGTGCCGGGGCTGTCGCTAAC--TT----
------TTGTGCACGCCTCGGTGCTCTCT-CACAATCCATATCACCCCCTTTTGTGCATC
ACCG-CGTGGGTGTTCTCC-TTTTGGTTCATTCTGAAAAGGGGGCATTCGCGCTTTTA--
---CACAGAC------CCACCGCATGTGTAGAATG-TCTTACTATTTGCGATAATACGCA
ATCAATACAACTTTCAACAACGGATCTCTTGGCTCTCGCATCGATGAAGAACGCAGCGAA
ATGCGATACGTAATGTGAATTGCAGAATTCAGTGAATCATCGAATCTTTGAACGCACCTT
GCGCCCCTTGGAATTCCGAGGGGCACACCCGTTTGAGTGTCGTGAACATCCTTCAACCTT
TC-TTGG-TTTCTCAACC-AAGGAAGGCTTGGACTTTGGGGG-TTTTT--TCATTGCTGG
CCTCACTTGAAGCCAGCTCCTCCTAAATCGATTAGTAGGGTCTGCTTTGCCAATCCTTGA
CGTGATAAGATGTTTCTACGTCTTGGGTTTCGCACTG--TTG--------CCTGCTTCTA
AC-----CGTCTTGCATTCAGGACAGAG--TTATGAACCTT-GACCTCAAAT
>RITF6671
CCTGCGGAAGGATCATTATCGTATTAACAGAGGTGCCGGGGCTGTCGCTAAC--TT----
------TTGTGCACGCCTCGGTGCTCTCT-CACAATCCATATCACCCCCTTTTGTGCATC
ACCG-CGTGGGTGTTCTCC-TTTTGGTTCATTCTGAAAAGGGGGCATTCGCGCTTTTA--
---CACAGAC------CCACCGCATGTGTAGAATG-TCTTACTATTTGCGATAATACGCA
ATCAATACAACTTTCAACAACGGATCTCTTGGCTCTCGCATCGATGAAGAACGCAGCGAA
ATGCGATACGTAATGTGAATTGCAGAATTCAGTGAATCATCGAATCTTTGAACGCACCTT
GCGCCCCTTGGAATTCCGAGGGGCACACCCGTTTGAGTGTCGTGAACATCCTTCAACCTT
TC-TTGG-TTTCTCAACC-AAGGAAGGCTTGGACTTTGGGGG-TTTTT--TCATTGCTGG
CCTCACTTGAAGCCAGCTCCTCCTAAATCGATTAGTAGGGTCTGCTTTGCCAATCCTTGA
CGTGATAAGATGTTTCTACGTCTTGGGTTTCGCACTG--TTG--------CCTGCTTCTA
AC-----CGTCTTGCATTCAGGACAGAG--TTATGAACCTT-GACCTCAAAT
>RITF6487
CCTGCGGAAGGATCATTATCGTATTAACAGAGGTGCCGGGGCTGTCGCTAAC--TT----
------TTGTGCACGCCTCGGTGCTCTCT-CACAATCCATATCACCCCCTTTTGTGCATC
ACCG-CGTGGGTGTTCTCC-TTTTGGTTCATTCTGAAAAGGGGGCATTCGCGCTTTTA--
---CACAGAC------CCACCGCATGTGTAGAATG-TCTTACTATTTGCGATAATACGCA
ATCAATACAACTTTCAACAACGGATCTCTTGGCTCTCGCATCGATGAAGAACGCAGCGAA
ATGCGATACGTAATGTGAATTGCAGAATTCAGTGAATCATCGAATCTTTGAACGCACCTT
GCGCCCCTTGGAATTCCGAGGGGCACACCCGTTTGAGTGTCGTGAACATCCTTCAACCTT
TC-TTGG-TTTCTCAACC-AAGGAAGGCTTGGACTTTGGGGG-TTTTT--TCATTGCTGG
CCTCACTTGAAGCCAGCTCCTCCTAAATCGATTAGTAGGGTCTGCTTTGCCAATCCTTGA
CGTGATAAGATGTTTCTACGTCTTGGGTTTCGCACTG--TTG--------CCTGCTTCTA
AC-----CGTCTTGCATTCAGGACAGAG--TTATGAACCTT-GACCTCAAAT
>dinghuensis
----------------TATCGTA-TAATGGAGGTGCCGGGGCTGTCGCTAT---CT----
------TTGTGCACGCCCTGGTGCTCTCT-CACAATCCATCTCA-CCCCTTTTGTGCATC
ACCG-CGTGGGTGCTCTCC-TTTTGA---------AAAGGGAGCATTTTGCGCTTTTA--
---CACAGAC------CCACTGCATGTCTAGAATG-TCTTAGTATTTGCGATAATATGCA
ATCAATACAACTTTCAACAACGGATCTCTTGGCTCTCGCATCGATGAAGAACGCAGCGAA
ATGCGATACGTAATGTGAATTGCAGAATTCAGTGAATCATCGAATCTTTGAACGCACCTT
GCGCCCCTTGGAATTCCGAGGGGCACACCCGTTTGAGTGTCGTGAATATCCTTCAACCTT
TC-TTGG-TTTTTCAACC-AAGGAAGGCTTGGACTTTGGGGGTTTTTT--TTATTGCTGG
CCTCAGTCGAAGCCAGCTCCTCCTAAATGGATTAGTGGGGTCCACTTTGCCAATCCTTGA
CGTGATAAGATGTTTCTACGTCTTGGATTTCGCACTG--TTGCTTTGGACTCTGCTTCTA
AC-----CGTCTTACATTCAAGACAGAG-TTTATAAACCTT-GACCTCAAAT
>RITF6860
------------------------------AGGTGCCGGGGCTGTCGCTAT---CT----
------TTGTGCACGCCCTGGTGCTCTCT-CACAATCCATCTCA-CCCCTTTTGTGCATC
ACCG-CGTGGGTGCTCTCC-TTTTGA---------AAAGGGAGCATTTTGCGCTTTTA--
---CACAGAC------CCACTGCATGTCTAGAATG-TCTTAGTATTTGCGATAATATGCA
ATCAATACAACTTTCAACAACGGATCTCTTGGCTCTCGCATCGATGAAGAACGCAGCGAA
ATGCGATACGTAATGTGAATTGCAGAATTCAGTGAATCATCGAATCTTTGAACGCACCTT
GCGCCCCTTGGAATTCCGAGGGGCACACCCGTTTGAGTGTCGTGAATATCCTTCAACCTT
TC-TTGG-TTTTTCAACC-AAGGAAGGCTTGGACTTTGGGGGTTTTTT--TTATTGCTGG
CCTCAGTCGAAGCCAGCTCCTCCTAAATGGATTAGTGGGGTCCACTTTGCCAATCCTTGA
CGTGATAAGATGTTTCTACGTCTTGGATTTCGCACTG--TTGCTTTGGACTCTGCTTCTA
AC-----CGTCTTACATTCAAGACAGAG-TTTATAAACCTT-GACCTCAAAT
>RITF5885
--------------------------ATGGAGGTGCCGGGGCTGTCGCTAT---CT----
------TTGTGCACGCCCTGGTGCTCTCT-CACAATCCATCTCA-CCCCTTTTGTGCATC
ACCG-CGTGGGTGCTCTCC-TTTTGA---------AAAGGGAGCATTTTGCGCTTTTA--
---CACAGAC------CCACTGCATGTCTAGAATG-TCTTAGTATTTGCGATAATATGCA
ATCAATACAACTTTCAACAACGGATCTCTTGGCTCTCGCATCGATGAAGAACGCAGCGAA
ATGCGATACGTAATGTGAATTGCAGAATTCAGTGAATCATCGAATCTTTGAACGCACCTT
GCGCCCCTTGGAATTCCGAGGGGCACACCCGTTTGAGTGTCGTGAATATCCTTCAACCTT
TC-TTGG-TTTTTCAACC-AAGGAAGGCTTGGACTTTGGGGGTTTTTT--TTATTGCTGG
CCTCAGTCGAAGCCAGCTCCTCCTAAATGGATTAGTGGGGTCCACTTTGCCAATCCTTGA
CGTGATAAGATGTTTCTACGTCTTGGATTTCGCACTG--TTGCTTTGGACTCTGCTTCTA
AC-----CGTCTTACATTCAAGACAGAG-TTTATAAACCTT-GACCTCAAAT
>RITF6740
CCTGCGGAAGGATCATTATCGTA-TAATGGAGGTGCCGGGGCTGTCGCTAT---CT----
------TTGTGCACGCCCTGGTGCTCTCT-CACAATCCATCTCA-CCCCTTTTGTGCATC
ACCG-CGTGGGTGCTCTCC-TTTTGA---------AAAGGGAGCATTTTGCGCTTTTA--
---CACAGAC------CCACTGCATGTCTAGAATG-TCTTAGTATTTGCGATAATATGCA
ATCAATACAACTTTCAACAACGGATCTCTTGGCTCTCGCATCGATGAAGAACGCAGCGAA
ATGCGATACGTAATGTGAATTGCAGAATTCAGTGAATCATCGAATCTTTGAACGCACCTT
GCGCCCCTTGGAATTCCGAGGGGCACACCCGTTTGAGTGTCGTGAATATCCTTCAACCTT
TC-TTGG-TTTTTCAACC-AAGGAAGGCTTGGACTTTGGGGGTTTTTT--TTATTGCTGG
CCTCAGTCGAAGCCAGCTCCTCCTAAATGGATTAGTGGGGTCCACTTTGCCAATCCTTGA
CGTGATAAGATGTTTCTACGTCTTGGATTTCGCACTG--TTGCTTTGGACTCTGCTTCTA
AC-----CGTCTTACATTCAAGACAGAG-TTTATAAACCTT-GACCTCAAAT
>RITF6855
CCTGCGGAAGGATCATTATCGTA-TAATGGAGGTGCCGGGGCTGTCGCTAT---CT----
------TTGTGCACGCCCTGGTGCTCTCT-CACAATCCATCTCA-CCCCTTTTGTGCATC
ACCG-CGTGGGTGCTCTCC-TTTTGA---------AAAGGGAGCATTTTGCGCTTTTA--
---CACAGAC------CCACTGCATGTCTAGAATG-TCTTAGTATTTGCGATAATATGCA
ATCAATACAACTTTCAACAACGGATCTCTTGGCTCTCGCATCGATGAAGAACGCAGCGAA
ATGCGATACGTAATGTGAATTGCAGAATTCAGTGAATCATCGAATCTTTGAACGCACCTT
GCGCCCCTTGGAATTCCGAGGGGCACACCCGTTTGAGTGTCGTGAATATCCTTCAACCTT
TC-TTGG-TTTTTCAACC-AAGGAAGGCTTGGACTTTGGGGGTTTTTT--TTATTGCTGG
CCTCAGTCGAAGCCAGCTCCTCCTAAATGGATTAGTGGGGTCCACTTTGCCAATCCTTGA
CGTGATAAGATGTTTCTACGTCTTGGATTTCGCACTG--TTGCTTTGGACTCTGCTTCTA
AC-----CGTCTTACATTCAAGACAGAG-TTTATAAACCTT-GACCT-----
>RITF5142
CCTGCGGAAGGATCATTATCGTA-TAATGGAGGTGCCGGGGCTGTCGCTAT---CT----
------TTGTGCACGCCCTGGTGCTCTCT-CACAATCCATCTCA-CCCCTTTTGTGCATC
ACCG-CGTGGGTGCTCTCC-TTTTGA---------AAAGGGAGCATTTTGCGCTTTTA--
---CACAGAC------CCACTGCATGTCTAGAATG-TCTTAGTATTTGCGATAATATGCA
ATCAATACAACTTTCAACAACGGATCTCTTGGCTCTCGCATCGATGAAGAACGCAGCGAA
ATGCGATACGTAATGTGAATTGCAGAATTCAGTGAATCATCGAATCTTTGAACGCACCTT
GCGCCCCTTGGAATTCCGAGGGGCACACCCGTTTGAGTGTCGTGAATATCCTTCAACCTT
TC-TTGG-TTTTTCAACC-AAGGAAGGCTTGGACTTTGGGGGTTTTTT--TTATTGCTGG
CCTCAGTCGAAGCCAGCTCCTCCTAAATGGATTAGTGGGGTCCACTTTGCCAATCCTTGA
CGTGATAAGATGTTTCTACGTCTTGGATTTCGCACTG--TTGCTTTGGACTCTGCTTCTA
AC-----CGTCTTACATTCAAGACAGAG-TTTATAAACCTT-GACCTCAAA-
>RITF6859
CCTGCGGAAGGATCATTATCGTA-TAATGGAGGTGCCGGGGCTGTCGCTAT---CT----
------TTGTGCACGCCCTGGTGCTCTCT-CACAATCCATCTCA-CCCCTTTTGTGCATC
ACCG-CGTGGGTGCTCTCC-TTTTGA---------AAAGGGAGCATTTTGCGCTTTTA--
---CACAGAC------CCACTGCATGTCTAGAATG-TCTTAGTATTTGCGATAATATGCA
ATCAATACAACTTTCAACAACGGATCTCTTGGCTCTCGCATCGATGAAGAACGCAGCGAA
ATGCGATACGTAATGTGAATTGCAGAATTCAGTGAATCATCGAATCTTTGAACGCACCTT
GCGCCCCTTGGAATTCCGAGGGGCACACCCGTTTGAGTGTCGTGAATATCCTTCAACCTT
TC-TTGG-TTTTTCAACC-AAGGAAGGCTTGGACTTTGGGGGTTTTTT--TTATTGCTGG
CCTCAGTCGAAGCCAGCTCCTCCTAAATGGATTAGTGGGGTCCACTTTGCCAATCCTTGA
CGTGATAAGATGTTTCTACGTCTTGGATTTCGCACTG--TTGCTTTGGACTCTGCTTCTA
AC-----CGTCTTACATTCAAGACAGAG-TTTATAAACCTT-GACCT-----
>phloginea
------------------------------------------TGTCGCTAAC-TTT----
------TTGTGCACGCCTCGGTGCTCTCT-CATAATCCATCTCA--CCCTTTTGTGCATC
ACCG-CGTGGGCACTCTCT--------------A-AAAAGAGGGTGTTTGCGCTTTTA--
---CAAAGAC------CCATCGCATGTGTAGAATG-TCTTACTATTTGCAATAATATGCA
ATCAATACAACTTTCAACAACGGATCTCTTGGCTCTCGCATCGATGAAGAACGCAGCGAA
ATGCGATACGTAATGTGAATTGCAGAATTCAGTGAATCATCGAATCTTTGAACGCACCTT
GCGCCTCTTGGAATTCCGAGGGGCACACCCGTTTGAGTGTCGTGAACATCCTTCAACCTT
TC-TTAG-TTTCTTGACT-AAGAAAGGCTTGGACTTTGGGGG--CTTT--TCATTGCTGG
CCTCTCTTGAAGCCAGCTCCTCCTAAATGAATTAGTGGGGTCTGCTTTGCGGATCCTTGA
CGTGATAAGATGTTTCTACGTCTTGGGTTTCGCACTG--TCACTTTAGACCTTGCTTCTA
AC-----CATT-------------AGAG--TTATGAACCTT-GACCTCAAAT
>RITF6907
---------------------------------TGCCGAGGCTGTCGCTAAC-TTT----
------TTGTGCACGCCTCGGTGCTCTCT-CATAATCCATCTCA--CCCTTTTGTGCATC
ACCG-CGTGGGCACTCTCT--------------A-AAAAGAGGGTGTTTGCGCTTTTA--
---CAAAGAC------CCATCGCATGTGTAGAATG-TCTTACTATTTGCAATAATATGCA
ATCAATACAACTTTCAACAACGGATCTCTTGGCTCTCGCATCGATGAAGAACGCAGCGAA
ATGCGATACGTAATGTGAATTGCAGAATTCAGTGAATCATCGAATCTTTGAACGCACCTT
GCGCCCCTTGGAATTCCGAGGGGCACACCCGTTTGAGTGTCGTGAACATCCTTCAACCTT
TC-TTAG-TTTCTTGACT-AAGAAAGGCTTGGACTTTGGGGG--CTTT--TCATTGCTGG
CCTCTCTTGAAGCCAGCTCCTCCTAAATGAATTAGTGGGGTCTGCTTTGCGGATCCTTGA
CGTGATAAGATGTTTCTACGTCTTGGGTTTCGCACTG--TCRCTTTAGACCTTGCTTCTA
AC-----CATT-------------AGAG--TTATGAACCTT-GACCTCAAAT
>RITF6908
---------------------------------------GGCTGTCGCTAAC-TTT----
------TTGTGCACGCCTCGGTGCTCTCT-CATAATCCATCTCA--CCCTTTTGTGCATC
ACCG-CGTGGGCACTCTCT--------------A-AAAAGAGGGTGTTTGCGCTTTTA--
---CAAAGAC------CCATCGCATGTGTAGAATG-TCTTACTATTTGCAATAACATGCA
ATCAATACAACTTTCAACAACGGATCTCTTGGCTCTCGCATCGATGAAGAACGCAGCGAA
ATGCGATACGTAATGTGAATTGCAGAATTCAGTGAATCATCGAATCTTTGAACGCACCTT
GCGCCCCTTGGAATTCCGAGGGGCACACCCGTTTGAGTGTCGTGAACATCCTTCAACCTT
TC-TTAG-TTTCTTGACT-AAGAAAGGCTTGGACTTTGGGGG--CTTT--TCATTGCTGG
CCTCTCTTGAAGCCAGCTCCTCCTAAATGAATTAGTGGGGTCTGCTTTGTGGATCCTTGA
CGTGATAAGATGTTTCTACGTCTTGGGTTTCGCACTG--TCRCTTTAGACCTTGCTTCTA
AC-----CATT-------------AGAG--TTATGAACCTT-GAC-------
>RITF6904
---------------------------------TGCCGAGGCTGTCGCTAAC-TTT----
------TTGTGCACGCCTCGGTGCTCTCT-CATAATCCATCTCA--CCCTTTTGTGCATC
ACCG-CGTGGGCACTCTCT--------------A-AAAAGAGGGTGTTTGCGCTTTTA--
---CAAAGAC------CCATCGCATGTGTAGAATG-TCTTACTATTTGCAATAACATGCA
ATCAATACAACTTTCAACAACGGATCTCTTGGCTCTCGCATCGATGAAGAACGCAGCGAA
ATGCGATACGTAATGTGAATTGCAGAATTCAGTGAATCATCGAATCTTTGAACGCACCTT
GCGCCCCTTGGAATTCCGAGGGGCACACCCGTTTGAGTGTCGTGAACATCCTTCAACCTT
TC-TTAG-TTTCTTGACT-AAGAAAGGCTTGGACTTTGGGGG--CTTT--TCATTGCTGG
CCTCTCTTGAAGCCAGCTCCTCCTAAATCAATTAGTGGGGTCTGCTTTGTGGATCCTTGA
CGTGATAAGATGTTTCTACGTCTTGGGTTTCGCACTG--TCGCTTTAGACCTTGCTTCTA
AC-----CATT-------------AGAG--TTATGAACCTT-GACCTCAAAT
>RITF6906
CCTGCGGAAGGATCATTATCGTA-TAACGGAGGTGCCGAGGCTGTCGCTAAC-TTT----
------TTGTGCACGCCTCGGTGCTCTCT-CATAATCCATCTCA--CCCTTTTGTGCATC
ACCG-CGTGGGCACTCTCT--------------A-AAAAGAGGGTGTTTGCGCTTTTA--
---CAAAGAC------CCATCGCATGTGTAGAATG-TCTTACTATTTGCAATAACATGCA
ATCAATACAACTTTCAACAACGGATCTCTTGGCTCTCGCATCGATGAAGAACGCAGCGAA
ATGCGATACGTAATGTGAATTGCAGAATTCAGTGAATCATCGAATCTTTGAACGCACCTT
GCGCCCCTTGGAATTCCGAGGGGCACACCCGTTTGAGTGTCGTGAACATCCTTCAACCTT
TC-TTAG-TTTCTTGACT-AAGAAAGGCTTGGACTTTGGGGG--CTTT--TCATTGCTGG
CCTCTCTTGAAGCCAGCTCCTCCTAAATCAATTAGTGGGGTCTGCTTTGTGGATCCTTGA
CGTGATAAGATGTTTCTACGTCTTGGGTTTCGCACTG--TCGCTTTAGACCTTGCTTCTA
AC-----CATT-------------AGAG--TTATGAACCTT-GACCTC----
>RITF6905
----------------------------GGAGGTGCCGAGGCTGTCGCTAAC-TTT----
------TTGTGCACGCCTCGGTGCTCTCT-CATAATCCATCTCA--CCCTTTTGTGCATC
ACCG-CGTGGGCACTCTCT--------------A-AAAAGAGGGTGTTTGCGCTTTTA--
---CAAAGAC------CCATCGCATGTGTAGAATG-TCTTACTATTTGCAATAATATGCA
ATCAATACAACTTTCAACAACGGATCTCTTGGCTCTCGCATCGATGAAGAACGCAGCGAA
ATGCGATACGTAATGTGAATTGCAGAATTCAGTGAATCATCGAATCTTTGAACGCACCTT
GCGCCTCTTGGAATTCCGAGGGGCACACCCGTTTGAGTGTCGTGAACATCCTTCAACCTT
TC-TTAG-TTTCTTGACT-AAGAAAGGCTTGGACTTTGGGGG--CTTT--TCATTGCTGG
CCTCTCTTGAAGCCAGCTCCTCCTAAATGAATTAGTGGGGTCTGCTTTGCGGATCCTTGA
CGTGATAAGATGTTTCTACGTCTTGGGTTTCGCACTG--TCACTTTAGACCTTGCTTCTA
AC-----CATT-------------AGAG--TTATGAACCTT-GACC------
>RITF6914
CCTGCGGAAGGATCATTATCGTA-TAACGGAGGTGCCGGGGCTGTCGCTAAC-TTT----
------TTGTGCACGCCTCGGTGCTCTCT-CATAATCCATCTCA--CCCTTTTGTGCATC
ACCG-CGTGGGCACTCTCT--------------A-AAAAGAGGGTGTTTGCGCTTTTA--
---CAAAGAC------CCATCGCATGTGTAGAATG-TCTTACTATTTGCAATAATATGCA
ATCAATACAACTTTCAACAACGGATCTCTTGGCTCTCGCATCGATGAAGAACGCAGCGAA
ATGCGATACGTAATGTGAATTGCAGAATTCAGTGAATCATCGAATCTTTGAACGCACCTT
GCGCCTCTTGGAATTCCGAGGGGCACACCCGTTTGAGTGTCGTGAACATCCTTCAACCTT
TC-TTAG-TTTCTTGACT-AAGAAAGGCTTGGACTTTGGGGG--CTTT--TCATTGCTGG
CCTCTCTTGAAGCCAGCTCCTCCTAAATGAATTAGTGGGGTCTGCTTTGCGGATCCTTGA
CGTGATAAGATGTTTCTACGTCTTGGGTTTCGCACTG--TCACTTTAGACCTTGCTTCTA
AC-----CATT-------------AGAG--TTATGAACCTT-GACC------
>maguanensis
CCTGCGGAAGGATCATTATCGTA-TAACTGAGGTGTTGTGGCTGTCGCTGAC-TTTTG-A
AAAAGGTCGTGCACGCCCCTGCACTCTCA-TACAATCCATCTCA-CCCCTTTTGTGCATC
ACCG-CGTGAGGCCCCCCC-TCTTTTTGAAAAAGGAAAAGGGAGGGTTCACGTTTTTCTT
TTACACAAACACCTTTTTAATGCATGTCTAGAATGTCTTTACTATTTGCACTCATATGCA
ATCAATACAACTTTCAACAACGGATCTCTTGGCTCTCGCATCGATGAAGAACGCAGCGAA
ATGCGATACGTAATGTGAATTGCAGAATTCAGTGAATCATCGAATCTTTGAACGCACCTT
GCGCCCCTTGGTATTCCGAGGGGCACACCCGTTTGAGTGTCGTGAATATTCTCAACCTTT
CT-TTGG-TTTCTTGACCAAGGGAAGGCTTGGACTTTGGAGG--TTTTTATTTTTGCTGG
CTTCCTCAGAAGTCAGCTCCTCCTAAATGAATTAGTAGGGTCTGCTTTGCTGATCCTTGA
CGTGATAATATATTTCTACGTCTTGGATCGTGCACAAGGCAGTTTTGGATTCTGCTTCTA
AC-----TGTCTT-TGCAAAAGACAATG--TTGTGAACCTT-GACCTCAAAT
>substriata
CCTGCGGAAGGATCATTATCGTA-TAACTGAGGCGTTGTAGCTGTCGCTGAC-TTTTGAA
AAAAGGTCGTGCACGCCCTAGCGTTCTTG-TGC-ATCCATCTCA-CCCCTTTTGTGCATC
ACCG-CGTGAGGCCCCTCT-TTTTGA---AAATAAAAAGGGGAGGGTTCACGTTTTTC-T
TTACACAAACACCTTTTTAATGCATGTCTAGAATGTCTTTACTATTTGCAATTGTATGCA
ATCAATACAACTTTCAACAACGGATCTCTTGGCTCTCGCATCGATGAAGAACGCAGCGAA
ATGCGATACGTAATGTGAATTGCAGAATTCAGTGAATCATCGAATCTTTGAACGCACCTT
GCGCCCCTTGGTATTCCGAGGGGCACACCCGTTTGAGTGTCGTGAACATCCTCAACCTTT
CT-TTGG-TTTCTTGACCAAGGGAAGGCTTGGACTTTGGAGG--TTTTTATTTTTGCTGG
CTTCCTCAGAAGTCAGCTCCTCCTAAATGAATTAGTAGGGTCTGCTTTGCAGATCCTTGA
TGTGATAAGGTATTTCTACATCTTGGATCATGCACAAGTCAGTTTTGGATTCTGCTTCTA
AC-----CGTCTT-TGCAAAAGACAATG--TTGCGAACCTT-GACCTCAAAT
