# Supplementary material for: ﻿Four new species of Russulasubsect.Cyanoxanthinae from China (Russulales, Russulaceae)
Source: MycoKeys. 2024 Jul 11;107:21–50. doi: 10.3897/mycokeys.107.123304 (PMC11258488; doi:10.3897/mycokeys.107.123304)
Supplement: Supplementary material 2 — LSU [file mycokeys-107-021-s002.fas]

>MMCR00191
TCCCCTAGTAACTGCGAGTGAAGCGGGAAAAGCTCAAATTTAAAATCTGATGGTGCTCCT
GCCATCCGAGTTGTAATTTAGAGAAGCGTCTTCCGCGCTGGACCATGCATAAGTCTCCTG
GAATGGAGCGTCATAGAGGGTGAGAATCCCGTCTTTGGCATGGACCCCCAGGGCTTCTGT
GATGCGCTCTCGAAGAGTCGAGTTGTTTGGGAATGCAGCTCAAAATGGGTGGTGAACTCC
ATCTAAAGCTAAATATTGGCGAGAGACCGATAGCGAACAAGTACCGTGAGGGAAAGATGA
AAAGCACTTTGGAAAGAGAGTGAAAGAGTACGTGAAATTGTTGAAAGGGAAACGCTTGAA
GTCAGTCGCATCGACCGAGACTCAGCCTTGCCTTGGCTTGGTGTATTTCTCGGCTTGATG
GGTCAGCATCGATTTTGACCCTTGGATAATGATGGGGGAAAGGTGGCACCTTTACAGGTG
TGTTATAGTCCTCTATCGGATATGGGGGTTGGGATCGAGGAACTCAGCATG---CTC---
TTGGTGTCGGGGC--CTTGGCCCACGTCTACATGCTTAGGATGCTGGCATAATGGCTTTA
AACGACCCGTCTTGAAACACGGACCAAGGAGTCTAACATACCCGCGAGTGTTCGGGTGGA
AAACCCGTGCGCGTAATGAAAGTAAAAGTTGGGACCTCTGTCGTGGAGGGCACCGACGCC
TGGACCAGACCTTCTGTGACGGCTCTGCGGTAGAGCGTGTATGTTGGGACCCGAAAGATG
GTGAACTATGCCTGAATAGGGTGAAGCCAGAGGAAACTCTGGTGGAGGCTCGTAGCGATT
CTGACGTGCAAATCGATCGTCAAATTTGGGTATAGGGGCGAAAGACTAATCGAACC
>purpureoviridis
TCCCCTAGTAACTGCGAGTGAAGCGGGAAAAGCTCAAATTTAAAATCTGATGGTGCTCCT
GCCATTCGAGTTGTAATTTAGAGAAGCGTCTTCCGCGCTGGACCATGCATAAGTCTCCTG
GAATGGAGCGTCATAGAGGGTGAGAATCCCGTCTTTGGCATGGACCCCCAGGGCTTCTGT
GATGCGCTCTCGAAGAGTCGAGTTGTTTGGGAATGCAGCTCAAAATGGGTGGTGAACTCC
ATCTAAAGCTAAATATTGGCGAGAGACCGATAGCGAACAAGTACCGTGAGGGAAAGATGA
AAAGCACTTTGGAAAGAGAGTGAAAGAGTACGTGAAATTGTTGAAAGGGAAACGCTTGAA
GTCAGTCGCATCGACCGAGAGTCAGCCTTGCCTTGGCTTGGTGTACTTCTCGGCTTGATG
GGTCAGCATCGATTTTGACCCTTGGATAATGATGGGGGAAAGGTGGCACCTTTACAGGTG
TGTTATAGTCCTCTATCGGATGTGGGGGTTGGGATCGAGGAACTCAGCATG---CTC---
TTGGTGTCGGGGC--CTTGGCCCACGTCTACATGCTTAGGATGCTGGCATAATGGCTTTA
AACGACCCGTCTTGAAACACGGACCAAGGAGTCTAACATACCCGCGAGTGTTCGGGTGGA
AAACCCGTGCGCGTAATGAAAGTAAAAGTTGGGACCTCTGTCGTGGAGGGCACCGACGCC
TGGACCAGACCTTCTGTGACGGCTCTGCGGTAGAGCGTGTATGTTGGGACCCGAAAGATG
GTGAACTATGCCTGAATAGGGTGAAGCCAGAGGAAACTCTGGTGGAGGCTCGTAGCGATT
CTGACGTGCAAATCGATCGTCAAATTTGGGTATAGGGGCGAAAGACTAATCGAACC
>banwatchanensis
TCCCCTAGTAACTGCGAGTGAAGCGGGAAAAGCTCAAATTTAAAATCTGGTGGCTCTTCT
GCCATCCGAGTTGTAATTTAGAGAAGCGTCTTCCGCGCTGGACCATGCATAAGTCTCCTG
GAACGGAGCGTCATAGAGGGTGAGAATCCCGTCTTTGGCATGGACCCCCAGGGCTTCTGT
GATGCGCTCTCGAAGAGTCGAGTTGTTTGGGAATGCAGCTCAAAATGGGTGGTGAACTCC
ATCTAAAGCTAAATATTGGTGAGAGACCGATAGCGAACAAGTACCGTGAGGGAAAGATGA
AAAGCACTTTGGAAAGAGAGTGAAACAGTACGTGAAATTGTTGAAAGGGAAACGCTTGAA
GTCAGTCGCGTCGACCGAGACTCAGCCTTGCCTCGGCTTGGTGTACTTCTCGG-CTGACG
GGTCAGCATCGATTTCGACCCTTGGATAATGGTGGGGGAAAGGTGGCACCTTCACAGGTG
TGTTATAGTCCTCCATCGAATGTGGGGGTTGGGATTGAGGAACTCAGCATGCGCCTC---
TTGGTGTCGGGGC--CTTGGCCCACGTCTACATGCTTAGGATGCTGGCGTAATGGCTTTA
AACGACCCGTCTTGAAACACGGACCAAGGAGTCTAACATACCCGCGAGTGTTCGGGTGGA
AAACCCGTGCGCGCAATGAAAGTAAAAGTTGGGACCTCTGTCGTGGAGGGCACCGACGCC
CGGACCAGACCTTCTGTGACGGCTCTGCGGTAGAGCGTGTATGTTGGGACCCGAAAGATG
GTGAACTATGCCTGAATAGGGTGAAGCCAGAGGAAACTCTGGTGGAGGCTCGTAGCGATT
CTGACGTGCAAATCGATCGTCAAATTTGGGTATAGGGGCGAAAGACTAATCGAACC
>fusiformata
-------------------------------GCTCAAATTTAAAATCTGGTGGCCCTTCC
GCCATCCGAGTTGTAATTTAGAGAAGCGTCTTCCGCGCTGGACCATGCATAAGTCTCCTG
GAATGGAGCGTCATAGAGGGTGAGAATCCCGTCTTTGGCATGGACCCCCAGGGCTTCTGC
GATGCGCTCTCGAAGAGTCGAGTTGTTTGGGAATGCAGCTCAAAATGGGTGGTGAACTCC
ATCTAAAGCTAAATATTGGCGAGAGACCGATAGCGAACAAGTACCGTGAGGGAAAGATGA
AAAGCACTTTGGAAAGAGAGTGAAACAGTACGTGAAATTGTTGAAAGGGAAACGCTTGAA
GTCAGTCGCGTCGACCGAGACTCAGCCTTGCCTCGGCTTGGCGTACTTCTCGG-CTGATG
GGTCAGCATCGATTTCGACCCTTGGATAATGGTGGGGGAAAGGTGGCACCTTTACAGGTG
TGTTATAGTCCTTCATCGGATGTGGGGGTTGGGATCGAGGAATTCAGCATGCACCTC---
TTGGTGTCGGGGC--TTTGGCCCACGTCTACATGCTTAGGATGCTGGCATAATGGCTTTA
AACGACCCGTCTTGAAACACGGACCAAGGAGTCTAACATACCCGCGAGTGTTCGGGTGGA
AAACCCGTGCGCGCAATGAAAGTAAAAGTTGGGACCTCTGTCGTGGAGGGCACCGACGCC
CGGACCAGACCTTCTGTGACGGCTCTGCGGTAGAGCGTGTATGTTGGGACCCGAAAGATG
GTGAACTATGCCTGAATAGGGTGAAGCCAGAGGAAACTCTGGTGGAGGCTCGTAGCGATT
CTGACGTGCAAATCGATCGTCAAATTTGGGTATAGGGGCGAAAGACTAATCGAA--
>RITF6671
-----TAGTAACTGCGAGTGAAGCGGGAAAAGCTCAAATTTAAAATCTGGTGGCCCTTCC
GCCATCCGAGTTGTAATTTAGAGAAGCGTCTTCCGCGCTGGACCATGCATAAGTCTCCTG
GAATGGAGCGTCATAGAGGGTGAGAATCCCGTCTTTGGCATGGACCCCCAGGGCTTCTGC
GATGCGCTCTCGAAGAGTCGAGTTGTTTGGGAATGCAGCTCAAAATGGGTGGTGAACTCC
ATCTAAAGCTAAATATTGGCGAGAGACCGATAGCGAACAAGTACCGTGAGGGAAAGATGA
AAAGCACTTTGGAAAGAGAGTGAAACAGTACGTGAAATTGTTGAAAGGGAAACGCTTGAA
GTCAGTCGCGTCGACCGAGACTCAGCCTTGCCTCGGCTTGGCGTACTTCTCGG-CTGATG
GGTCAGCATCGATTTCGACCCTTGGATAATGGTGGGGGAAAGGTGGCACCTTTACAGGTG
TGTTATAGTCCTTCATCGGATGTGGGGGTTGGGATCGAGGAATTCAGCATGCACCTC---
TTGGTGTCGGGGC--TTTGGCCCACGTCTACATGCTTAGGATGCTGGCATAATGGCTTTA
AACGACCCGTCTTGAAACACGGACCAAGGAGTCTAACATACCCGCGAGTGTTCGGGTGGA
AAACCCGTGCGCGCAATGAAAGTAAAAGTTGGGACCTCTGTCGTGGAGGGCACCGACGCC
CGGACCAGACCTTCTGTGACGGCTCTGCGGTAGAGCGTGTATGTTGGGACCCGAAAGATG
GTGAACTATGCCTGAATAGGGTGAAGCCAGAGGAAACTCTGGTGGAGGCTCGTAGCGATT
CTGACGTGCAAATCGATCGTCAAATTTGGGTATAGGGGCGAAAGAC----------
>RITF6460
-----TAGTAACTGCGAGTGAAGCGGGAAAAGCTCAAATTTAAAATCTGGTGGCCCTTTC
GCCATCCGAGTTGTAATTTAGAGAAGCGTCTTCCGCGCTGGACCGTGCATAAGTCTCCTG
GAACGGAGCGTCATAGAGGGTGAGAATCCCGTCTTTGGCACGGACCCCCAGGGCTTCTGT
GATGCGCTCTCGAAGAGTCGAGTTGTTTGGGAATGCAGCTCAAAATGGGTGGTGAACTCC
ATCTAAAGCTAAATATTGGCGAGAGACCGATAGCGAACAAGTACCGTGAGGGAAAGATGA
AAAGCACTTTGGAAAGAGAGTGAAACAGTACGTGAAATTGTTGAAAGGGAAACGCTTGAA
GTCAGTCGCGTCGACCGAGACTCAGCCTTGCCTCGGCTTGGTGTACTTCTCGG-CTGATG
GGTCAGCATCGATTTCGACCCTTGGATAATGGTGGGGGAAAGGTGGCACCTTTACGGGTG
TGTTATAGTCCTCTATCGGATGTGGGGGTTGGGATCGAGGAACTCAGCATGCGCCTT---
TCGGTGTCGGGGC--CTTGGCCCACGTCTACATGCTTAGGATGCTGGCATAATGGCTTTA
AACGACCCGTCTTGAAACACGGACCAAGGAGTCTAACATACCCGCGAGTGTTCGGGTGGA
AAACCCGTGCGCGCAATGAAAGTAAAAGTTGGGACCTCTGTCGTGGAGGGCACCGACGCC
TGGACCAGACCTTCTGTGACGGCTCTACGGTAGAGCGTGTATGTTGGGACCCGAAAGATG
GTGAACTATGCCTGAATAGGGTGAAGCCAGAGGAAACTCTGGTGGAGGCTCGTAGCGATT
CTGACGTGCAAATCGATCGTCAAATTTGGGTATAGGGGCGAAAGACTAATCGAA--
>RITF6878
TCCCCTAGTAACTGCGAGTGAAGCGGGAAAAGCTCAAATTTAAAATCTGGTGGCCCTTTC
GCCATCCGAGTTGTAATTTAGAGAAGCGTCTTCCGCGCTGGACCGTGCATAAGTCTCCTG
GRACGGAGCGTCATAGAGGGTGAGAATCCCGTCTTTGGCACGGACCCCCAGGGCTTCTGT
GATGCGCTCTCGAAGAGTCGAGTTGTTTGGGAATGCAGCTCAAAATGGGTGGTGAACTCC
ATCTAAAGCTAAATATTGGCGAGAGACCGATAGCGAACAAGTACCGTGAGGGAAAGATGA
AAAGCACTTTGGAAAGAGAGTGAAACAGTACGTGAAATTGTTGAAAGGGAAACGCTTGAA
GTCAGTCGCGTCGACCGAGACTCAGCCTTGCCTCGGCTTGGTGTACTTCTCGG-CTGATG
GGTCAGCATCGATTTCGACCCTCGGATAATGGTGGGGGAAAGGTGGCACCTTTACGGGTG
TGTTATAGTCCTCTATCGGATGTGGGGGTTGGGATCGAGGAACTCAGCATGCGCCTT---
TCGGTGTCGGGGC--CTTGGCCCACGTCTACATGCTTAGGATGCTGGCATAATGGCTTTA
AACGACCCGTCTTGAAACACGGACCAAGGAGTCTAACATACCCGCGAGTGTTCGGGTGGA
AAACCCGTGCGCGCAATGAAAGTAAAAGTTGGGACCTCTGTCGTGGAGGGCACCGACGCC
TGGACCAGACCTTCTGTGACGGCTCTACGGTAGAGCGTGTATGTTGGGACCCGAAAGATG
GTGAACTATGCCTGAATAGGGTGAAGCCAGAGGAAACTCTGGTGGAGGCTCGTAGCGATT
CTGACGTGCAAATCGATCGTCAAATTTGGGTATAGGGGCGAAAGACTAAT------
>RITF3330
-----------CTGCGAGTGAAGCGGGAAAAGCTCAAATTTAAAATCTGGTGGCGTTTCT
GCCATCCGAGTTGTAATTTAGAGAAGCGTCTTCCGCGCTGGACCATGCACAAGTCTCCTG
GAATGGAGCGTCATAGAGGGTGAGAATCCCGTCTTTGGCATGGACCCCCAGGGCTTCTGT
GATGCGCTCTCGAAGAGTCGAGTTGTTTGGGAATGCAGCTCAAAATGGGTGGTGAACTCC
ATCTAAAGCTAAATATTGGCGAGAGACCGATAGCGAACAAGTACCGTGAGGGAAAGATGA
AAAGCACTTTGGAAAGAGAGTGAAACAGTACGTGAAATTGTTGAAAGGGAAACGCTTGAA
GTCAGTCGCGTCGACCGAGACTCAGCCTTGCCTTGGCTTGGTGTATTTCTCGG-CTGACG
GGTCAGCATCGATTTTGACCCTCAGATAATGGTGGGGGAAAGGTGGCACCTTTACCGGTG
TGTTATAGTCCTCTATCGGATGTGGGGGTTGGGATCGAGGAACTCAGCATGCGCCTC---
TCGGTGTCGGGGC--CTTGGCCCACGTCTACATGCTTAGGATGCTGGCATAATGGCTTTA
AACGACCCGTCTTGAAACACGGACCAAGGAGTCTAACATACCCGCGAGTGTTCGGGTGGA
AAACCCGTACGCATAATGAAAGTAAAAGTTGGGACCTCTGTCGTGGAGGGCACCGACGCC
CGGACCAGACCTTCTGTGACGGCTCTGCGGTAGAGCGTGTATGTTGGGACCCGAA-----
------------------------------------------------------------
--------------------------------------------------------
>lotus
TCCCCTAGTAACTGCGAGTGAAGCGGGAAAAGCTCAAATTTAAAATCTGGTGGCGTTTCT
GCCATCCGAGTTGTAATTTAGAGAAGCGTCTTCCGCGCTGGACCATGCACAAGTCTCCTG
GAATGGAGCGTCATAGAGGGTGAGAATCCCGTCTTTGGCATGGACCCCCAGGGCTTCTGT
GATGCGCTCTCGAAGAGTCGAGTTGTTTGGGAATGCAGCTCAAAATGGGTGGTGAACTCC
ATCTAAAGCTAAATATTGGCGAGAGACCGATAGCGAACAAGTACCGTGAGGGAAAGATGA
AAAGCACTTTGGAAAGAGAGTGAAACAGTACGTGAAATTGTTGAAAGGGAAACGCTTGAA
GTCAGTCGCGTCGACCGAGACTCAGCCTTGCCTTGGCTTGGTGTATTTCTCGG-CTGACG
GGTCAGCATCGATTTTGACCCTCAGATAATGGTGGGGGAAAGGTGGCACCTTTACCGGTG
TGTTATAGTCCTCTATCGGATGTGGGGGTTGGGATCGAGGAACTCAGCATGCGCCTC---
TCGGTGTCGGGGC--CTTGGCCCACGTCTACATGCTTAGGATGCTGGCATAATGGCTTTA
AACGACCCGTCTTGAAACACGGACCAAGGAGTCTAACATACCCGCGAGTGTTCGGGTGGA
AAACCCGTACGCACAATGAAAGTAAAAGTTGGGACCTCTGTCGTGGAGGGCACCGACGCC
CGGACCAGACCTTCTGTGACGGCTCTGCGGTAGAGCGTGTATGTTGGGACCCGAAAGATG
GTGAACTATGCCTGAATAGGGTGAAGCCAGAGGAAACTCTGGTGGAGGCTCGTAGCGATT
CTGACGTGCAAATCGATCGTCAAATTTGGGTATAGGGGCGAAAGACTAATCGAACC
>phloginea
------AGTAACTGCGAGTGAAGCGGGAAAAGCTCAAATTTAAAATCTGGTGGCCTTTCT
GCCACTCGAGTTGTAATTTAGAGAAGCGTCTTCCGCGCTGGACCATGCATAAGTCTCCTG
GAATGGAGCGTCATAGAGGGTGAGAATCCCGTCTTTGGCATGGACCCCCAGGGCTTCTGT
GATGCGCTCTCGAAGAGTCGAGTTGTTTGGGAATGCAGCTCAAAATGGGTGGTGAACTCC
ATCTAAAGCTAAATATTGGCGAGAGACCGATAGCGAACAAGTACCGTGAGGGAAAGATGA
AAAGCACTTTGGAAAGAGAGTGAAACAGTACGTGAAATTGTTGAAAGGGAAACGCTTGAA
GTCAGTCGCGTCGACCGAGACTCAGCCTTGCCTTGGCTTGGTGTACTTCTCGG-CTGACG
GGTCAGCATCGATTTTGACCCTTGGATAATGGTGGGGGAAAGGTGGCACCTTTACGGGTG
TGTTATAGTCCCTTATCGGATGTGGGGGTTGGGATCGAGGAACTCAGCATGCGCCTC---
TTGGTGTCGGGGC--CTTGGCCCACGTCTACATGCTTAGGATGCTGGCATAATGGCTTTA
AACGACCCGTCTTGAAACACGGACCAAGGAGTCTAACATACCCGCGAGTGTTCGGGTGGA
AAACCCGTGCGCACAATGAAAGTAAAAGTTGGGACCTCTGTCATGGAGGGCACCGACGCC
CGGACCAGACCTTCTGTGACGGCTCTGCGGTAGAGCGTGTATGTTGGGACCCGAAAGATG
GTGAACTATGCCTGAATAGGGTGAAGCCAGAGGAAACTCTGGTGGAGGCTCGTAGCGATT
CTGACGTGCAAATCGATCGTCAAATTTGGGTATAGGGGCG----------------
>RITF6905
TCCCCTAGTAACTGCGAGTGAAGCGGGAAAAGCTCAAATTTAAAATCTGGTGGCCTTTCT
GCCACTCGAGTTGTAATTTAGAGAAGCGTCTTCCGCGCTGGACCATGCATAAGTCTCCTG
GAATGGAGCGTCATAGAGGGTGAGAATCCCGTCTTTGGCATGGACCCCCAGGGCTTCTGT
GATGCGCTCTCGAAGAGTCGAGTTGTTTGGGAATGCAGCTCAAAATGGGTGGTGAACTCC
ATCTAAAGCTAAATATTGGCGAGAGACCGATAGCGAACAAGTACCGTGAGGGAAAGATGA
AAAGCACTTTGGAAAGAGAGTGAAACAGTACGTGAAATTGTTGAAAGGGAAACGCTTGAA
GTCAGTCGCGTCGACCGAGACTCAGCCTTGCCTTGGCTTGGTGTACTTCTCGG-CTGACG
GGTCAGCATCGATTTTGACCCTTGGATAATGGTGGGGGAAAGGTGGCACCTTTACGGGTG
TGTTATAGTCCCTTATCGGATGTGGGGGTTGGGATCGAGGAACTCAGCATGCGCCTC---
TTGGTGTCGGGGC--CTTGGCCCACGTCTACATGCTTAGGATGCTGGCATAATGGCTTTA
AACGACCCGTCTTGAAACACGGACCAAGGAGTCTAACATACCCGCGAGTGTTCGGGTGGA
AAACCCGTGCGCACAATGAAAGTAAAAGTTGGGACCTCTGTCATGGAGGGCACCGACGCC
CGGACCAGACCTTCTGTGACGGCTCTGCGGTAGAGCGTGTATGTTGGGACCCGAAAGATG
GTGAACTATGCCTGAATAGGGTGAAGCCAGAGGAAACTCTGGTGGAGGCTCGTAGCGATT
CTGACGTGCAAATCGATCGTCAAATTTGGGTATAGGGGCGAAAGACTAATC-----
>RITF6907
TCCCCTAGTAACTGCGAGTGAAGCGGGAAAAGCTCAAATTTAAAATCTGGTGGCCTTTCT
GCCACTCGAGTTGTAATTTAGAGAAGCGTCTTCCGCGCTGGACCATGCATAAGTCTCCTG
GAATGGAGCGTCATAGAGGGTGAGAATCCCGTCTTTGGCATGGACCCCCAGGGCTTCTGT
GATGCGCTCTCGAAGAGTCGAGTTGTTTGGGAATGCAGCTCAAAATGGGTGGTGAACTCC
ATCTAAAGCTAAATATTGGCGAGAGACCGATAGCGAACAAGTACCGTGAGGGAAAGATGA
AAAGCACTTTGGAAAGAGAGTGAAACAGTACGTGAAATTGTTGAAAGGGAAACGCTTGAA
GTCAGTCGCGTCGACCGAGACTCAGCCTTGCCTTGGCTTGGTGTACTTCTCGG-CTGACG
GGTCAGCATCGATTTTGACCCTTGGATAATGGTGGGGGAAAGGTGGCACCTTTACGGGTG
TGTTATAGTCCCTTATCGGATGTGGGGGTTGGGATCGAGGAACTCAGCATGCGCCTC---
TTGGTGTCGGGGC--CTTGGCCCACGTCTACATGCTTAGGATGCTGGCATAATGGCTTTA
AACGACCCGTCTTGAAACACGGACCAAGGAGTCTAACATACCCGCGAGTGTTCGGGTGGA
AAACCCGTGCGCACAATGAAAGTAAAAGTTGGGACCTCTGTCATGGAGGGCACCGACGCC
CGGACCAGACCTTCTGTGACGGCTCTGCGGTAGAGCGTGTATGTTGGGACCCGAAAGATG
GTGAACTATGCCTGAATAGGGTGAAGCCAGAGGAAACTCTGGTGGAGGCTCGTAGCGATT
CTGACGTGCAAATCGATCGTCAAATTTGGGTATAGGGGCGAAAGACTAATC-----
>RITF6914
TCCCCTAGTAACTGCGAGTGAAGCGGGAAAAGCTCAAATTTAAAATCTGGTGGCCTTTCT
GCCACTCGAGTTGTAATTTAGAGAAGCGTCTTCCGCGCTGGACCATGCATAAGTCTCCTG
GAATGGAGCGTCATAGAGGGTGAGAATCCCGTCTTTGGCATGGACCCCCAGGGCTTCTGT
GATGCGCTCTCGAAGAGTCGAGTTGTTTGGGAATGCAGCTCAAAATGGGTGGTGAACTCC
ATCTAAAGCTAAATATTGGCGAGAGACCGATAGCGAACAAGTACCGTGAGGGAAAGATGA
AAAGCACTTTGGAAAGAGAGTGAAACAGTACGTGAAATTGTTGAAAGGGAAACGCTTGAA
GTCAGTCGCGTCGACCGAGACTCAGCCTTGCCTTGGCTTGGTGTACTTCTCGG-CTGACG
GGTCAGCATCGATTTTGACCCTTGGATAATGGTGGGGGAAAGGTGGCACCTTTACGGGTG
TGTTATAGTCCCTTATCGGATGTGGGGGTTGGGATCGAGGAACTCAGCATGCGCCTC---
TTGGTGTCGGGGC--CTTGGCCCACGTCTACATGCTTAGGATGCTGGCATAATGGCTTTA
AACGACCCGTCTTGAAACACGGACCAAGGAGTCTAACATACCCGCGAGTGTTCGGGTGGA
AAACCCGTGCGCACAATGAAAGTAAAAGTTGGGACCTCTGTCATGGAGGGCACCGACGCC
CGGACCAGACCTTCTGTGACGGCTCTGCGGTAGAGCGTGTATGTTGGGACCCGAAAGATG
GTGAACTATGCCTGAATAGGGTGAAGCCAGAGGAAACTCTGGTGGAGGCTCGTAGCGATT
CTGACGTGCAAATCGATCGTCAAATTTGGGTATAGGGGCGAAAGACTAATC-----
>RITF6908
TCCCCTAGTAACTGCGAGTGAAGCGGGAAAAGCTCAAATTTAAAATCTGGTGGCCTTTCT
GCCACTCGAGTTGTAATTTAGAGAAGCGTCTTCCGCGCTGGACCATGCATAAGTCTCCTG
GAATGGAGCGTCATAGAGGGTGAGAATCCCGTCTTTGGCATGGACCCCCAGGGCTTCTGT
GATGCGCTCTCGAAGAGTCGAGTTGTTTGGGAATGCAGCTCAAAATGGGTGGTGAACTCC
ATCTAAAGCTAAATATTGGCGAGAGACCGATAGCGAACAAGTACCGTGAGGGAAAGATGA
AAAGCACTTTGGAAAGAGAGTGAAACAGTACGTGAAATTGTTGAAAGGGAAACGCTTGAA
GTCAGTCGCGTCGACCGAGACTCAGCCTTGCCTTGGCTTGGTGTACTTCTCGG-CTGACG
GGTCAGCATCGATTTTGACCCTTRGATAATGGTGGGGGAAAGGTGGCACCTTTACGGGTG
TGTTATAGTCCCTTATCGGATGTGGGGGTTGGGATCGAGGAACTCAGCATGCGCCTC---
TTGGTGTCGGGGC--CTTGGCCCACGTCTACATGCTTAGGATGCTGGCATAATGGCTTTA
AACGACCCGTCTTGAAACACGGACCAAGGAGTCTAACATACCCGCGAGTGTTCGGGTGGA
AAACCCGTGCGCACAATGAAAGTAAAAGTTGGGACCTCTGTCATGGAGGGCACCGACGCC
CGGACCAGACCTTCTGTGACGGCTCTGCGGTAGAGCGTGTATGTTGGGACCCGAAAGATG
GTGAACTATGCCTGAATAGGGTGAAGCCAGAGGAAACTCTGGTGGAGGCTCGTAGCGATT
CTGACGTGCAAATCGATCGTCAAATTTGGGTATAGGGGCGAAAGACTAATC-----
>RITF6906
TCCCCTAGTAACTGCGAGTGAAGCGGGAAAAGCTCAAATTTAAAATCTGGTGGCCTTTCT
GCCACTCGAGTTGTAATTTAGAGAAGCGTCTTCCGCGCTGGACCATGCATAAGTCTCCTG
GAATGGAGCGTCATAGAGGGTGAGAATCCCGTCTTTGGCATGGACCCCCAGGGCTTCTGT
GATGCGCTCTCGAAGAGTCGAGTTGTTTGGGAATGCAGCTCAAAATGGGTGGTGAACTCC
ATCTAAAGCTAAATATTGGCGAGAGACCGATAGCGAACAAGTACCGTGAGGGAAAGATGA
AAAGCACTTTGGAAAGAGAGTGAAACAGTACGTGAAATTGTTGAAAGGGAAACGCTTGAA
GTCAGTCGCGTCGACCGAGACTCAGCCTTGCCTTGGCTTGGTGTACTTCTCGG-CTGACG
GGTCAGCATCGATTTTGACCCTTAGATAATGGTGGGGGAAAGGTGGCACCTTTACGGGTG
TGTTATAGTCCCTTATCGGATGTGGGGGTTGGGATCGAGGAACTCAGCATGCGCCTC---
TTGGTGTCGGGGC--CTTGGCCCACGTCTACATGCTTAGGATGCTGGCATAATGGCTTTA
AACGACCCGTCTTGAAACACGGACCAAGGAGTCTAACATACCCGCGAGTGTTCGGGTGGA
AAACCCGTGCGCACAATGAAAGTAAAAGTTGGGACCTCTGTCATGGAGGGCACCGACGCC
CGGACCAGACCTTCTGTGACGGCTCTGCGGTAGAGCGTGTATGTTGGGACCCGAAAGATG
GTGAACTATGCCTGAATAGGGTGAAGCCAGAGGAAACTCTGGTGGAGGCTCGTAGCGATT
CTGACGTGCAAATCGATCGTCAAATTTGGGTATAGG--------------------
>RITF5142
TCCCCTAGTAACTGCGAGTGAAGCGGGAAAAGCTCAAATTTAAAATCTGGTGGCCCTTCC
GCCACCCGAGTTGTAATTTAGAGAAGCGTCTTCCGCGCTGGACCATGCATAAGTCTCCTG
GAATGGAGCGTCATAGAGGGTGAGAATCCCGTCTTTGGCATGGACCCCCAGGGCTTCTGC
GATGCGCTCTCGAAGAGTCGAGTTGTTTGGGAATGCAGCTCAAAATGGGTGGTGAACTCC
ATCTAAAGCTAAATATTGGCGAGAGACCGATAGCGAACAAGTACCGTGAGGGAAAGATGA
AAAGCACTTTGGAAAGAGAGTGAAACAGTACGTGAAATTGTTGAAAGGGAAACGCTTGAA
GTCAGTCGCGTCGACCGAGACTCAGCCTTGCCTCGGCTTGGTGTACTTCTCGG-CTGACG
GGTCAGCATCGATTTTGACCCTTGGATAATGGTGGGGGAAAGGTGGCACCTTTACAGGTG
TGTTATAGTCCTCTATCGGATGTGGGGGTCGGGATCGAGGAACTCAGCATGCGCCTC---
TCGGCGTCGGGGC--CTTGGCCCACGT-TACATGCTTAGGATGCTGGCGTAATGGCTTTA
AACGACCCGTCTTGAAACACGGACCAAGGAGTCTAACATACCCGCGAGTGTTCGGGTGGA
AAACTCGTGCGCGCAATGAAAGTAAAAGTTGGGACCTCTGTCGTGGAGGGCACCGACGCC
CGGACCAGACCTTCTGTGACGGCTCTGCGGTAGAGCGTGTATGTTGGGACCCGAAAGATG
GTGAACTATGCCTGAATAGGGTGAAGCCAGAGGAAACTCTGGTGGAGGCTCGTAGCGATT
CTGACGTGCAAATCGATCGTCAAATTTGGGTATAGGGGCGAAAGACTAATCGAACC
>RITF6740
-----TAGTAACTGCGAGTGAAGCGGGAAAAGCTCAAATTTAAAATCTGGTGGCCCTTCC
GCCACCCGAGTTGTAATTTAGAGAAGCGTCTTCCGCGCTGGACCATGCATAAGTCTCCTG
GAATGGAGCGTCATAGAGGGTGAGAATCCCGTCTTTGGCATGGACCCCCAGGGCTTCTGC
GATGCGCTCTCGAAGAGTCGAGTTGTTTGGGAATGCAGCTCAAAATGGGTGGTGAACTCC
ATCTAAAGCTAAATATTGGCGAGAGACCGATAGCGAACAAGTACCGTGAGGGAAAGATGA
AAAGCACTTTGGAAAGAGAGTGAAACAGTACGTGAAATTGTTGAAAGGGAAACGCTTGAA
GTCAGTCGCGTCGACCGAGACTCAGCCTTGCCTCGGCTTGGTGTACTTCTCGG-CTGACG
GGTCAGCATCGATTTTGACCCTTGGATAATGGTGGGGGAAAGGTGGCACCTTTACAGGTG
TGTTATAGTCCTCTATCGGATGTGGGGGTCGGGATCGAGGAACTCAGCATGCGCCTC---
TCGGCGTCGGGGC--CTTGGCCCACGT-TACATGCTTAGGATGCTGGCGTAATGGCTTTA
AACGACCCGTCTTGAAACACGGACCAAGGAGTCTAACATACCCGCGAGTGTTCGGGTGGA
AAACTCGTGCGCGCAATGAAAGTAAAAGTTGGGACCTCTGTCGTGGAGGGCACCGACGCC
CGGACCAGACCTTCTGTGACGGCTCTGCGGTAGAGCGTGTATGTTGGGACCCGAAAGATG
GTGAACTATGCCTGAATAGGGTGAAGCCAGAGGAAACTCTGGTGGAGGCTCGTAGCGATT
CTGACGTGCAAATCGATCGTCAAATTTGGGTATAGGGGCGAAAGACTAATCGAACC
>RITF6855
TCCCCTAGTAACTGCGAGTGAAGCGGGAAAAGCTCAAATTTAAAATCTGGTGGCCCTTCC
GCCACCCGAGTTGTAATTTAGAGAAGCGTCTTCCGCGCTGGACCATGCATAAGTCTCCTG
GAATGGAGCGTCATAGAGGGTGAGAATCCCGTCTTTGGCATGGACCCCCAGGGCTTCTGC
GATGCGCTCTCGAAGAGTCGAGTTGTTTGGGAATGCAGCTCAAAATGGGTGGTGAACTCC
ATCTAAAGCTAAATATTGGCGAGAGACCGATAGCGAACAAGTACCGTGAGGGAAAGATGA
AAAGCACTTTGGAAAGAGAGTGAAACAGTACGTGAAATTGTTGAAAGGGAAACGCTTGAA
GTCAGTCGCGTCGACCGAGACTCAGCCTTGCCTCGGCTTGGTGTACTTCTCGG-CTGACG
GGTCAGCATCGATTTTGACCCTTGGATAATGGTGGGGGAAAGGTGGCACCTTTACAGGTG
TGTTATAGTCCTCTATCGGATGTGGGGGTCGGGATCGAGGAACTCAGCATGCGCCTC---
TCGGCGTCGGGGC--CTTGGCCCACGT-TACATGCTTAGGATGCTGGCGTAATGGCTTTA
AACGACCCGTCTTGAAACACGGACCAAGGAGTCTAACATACCCGCGAGTGTTCGGGTGGA
AAACTCGTGCGCGCAATGAAAGTAAAAGTTGGGACCTCTGTCGTGGAGGGCACCGACGCC
CGGACCAGACCTTCTGTGACGGCTCTGCGGTAGAGCGTGTATGTTGGGACCCGAAAGATG
GTGAACTATGCCTGAATAGGGTGAAGCCAGAGGAAACTCTGGTGGAGGCTCGTAGCGATT
CTGACGTGCAAATCGATCGTCAAATTTGGGTATAGGGGCGAAAGACTAATCGAACC
>RITF6860
--------------------AAGCGGGAAAAGCTCAAATTTAAAATCTGGTGGCCCTTCC
GCCACCCGAGTTGTAATTTAGAGAAGCGTCTTCCGCGCTGGACCATGCATAAGTCTCCTG
GAATGGAGCGTCATAGAGGGTGAGAATCCCGTCTTTGGCATGGACCCCCAGGGCTTCTGC
GATGCGCTCTCGAAGAGTCGAGTTGTTTGGGAATGCAGCTCAAAATGGGTGGTGAACTCC
ATCTAAAGCTAAATATTGGCGAGAGACCGATAGCGAACAAGTACCGTGAGGGAAAGATGA
AAAGCACTTTGGAAAGAGAGTGAAACAGTACGTGAAATTGTTGAAAGGGAAACGCTTGAA
GTCAGTCGCGTCGACCGAGACTCAGCCTTGCCTCGGCTTGGTGTACTTCTCGG-CTGACG
GGTCAGCATCGATTTTGACCCTTGGATAATGGTGGGGGAAAGGTGGCACCTTTACAGGTG
TGTTATAGTCCTCTATCGGATGTGGGGGTCGGGATCGAGGAACTCAGCATGCGCCTC---
TCGGCGTCGGGGC--CTTGGCCCACGT-TACATGCTTAGGATGCTGGCGTAATGGCTTTA
AACGACCCGTCTTGAAACACGGACCAAGGAGTCTAACATACCCGCGAGTGTTCGGGTGGA
AAACTCGTGCGCGCAATGAAAGTAAAAGTTGGGACCTCTGTCGTGGAGGGCACCGACGCC
CGGACCAGACCTTCTGTGACGGCTCTGCGGTAGAGCGTGTATGTTGGGACCCGAAAGATG
GTGAACTATGCCTGAATAGGGTGAAGCCAGAGGAAACTCTGGTGGAGGCTCGTAGCGATT
CTGACGTGCAAATCGATCGTCAAATTTGGGTATAGGGGCGAAAGACTAATCGAA--
>dinghuensis
TCCCCTAGTAACTGCGAGTGAAGCGGGAAAAGCTCAAATTTAAAATCTGGTGGCCCTTCC
GCCACCCGAGTTGTAATTTAGAGAAGCGTCTTCCGCGCTGGACCATGCATAAGTCTCCTG
GAATGGAGCGTCATAGAGGGTGAGAATCCCGTCTTTGGCATGGACCCCCAGGGCTTCTGC
GATGCGCTCTCGAAGAGTCGAGTTGTTTGGGAATGCAGCTCAAAATGGGTGGTGAACTCC
ATCTAAAGCTAAATATTGGCGAGAGACCGATAGCGAACAAGTACCGTGAGGGAAAGATGA
AAAGCACTTTGGAAAGAGAGTGAAACAGTACGTGAAATTGTTGAAAGGGAAACGCTTGAA
GTCAGTCGCGTCGACCGAGACTCAGCCTTGCCTCGGCTTGGTGTACTTCTCGG-CTGACG
GGTCAGCATCGATTTTGACCCTTGGATAATGGTGGGGGAAAGGTGGCACCTTTACAGGTG
TGTTATAGTCCTCTATCGGATGTGGGGGTCGGGATCGAGGAACTCAGCATGCGCCTC---
TCGGCGTCGGGGC--CTTGGCCCACGT-TACATGCTTAGGATGCTGGCGTAATGGCTTTA
AACGACCCGTCTTGAAACACGGACCAAGGAGTCTAACATACCCGCGAGTGTTCGGGTGGA
AAACTCGTGCGCGCAATGAAAGTAAAAGTTGGGACCTCTGTCGTGGAGGGCACCGACGCC
CGGACCAGACCTTCTGTGACGGCTCTGCGGTAGAGCGTGTATGTTGGGACCCGAAAGATG
GTGAACTATGCCTGAATAGGGTGAAGCCAGAGGAAACTCTGGTGGAGGCTCGTAGCGATT
CTGACGTGCAAATCGATCGTCAAATTTGGGTATAGGGGCGAAAGACTAATCGAACC
>RITF6859
TCCCCTAGTAACTGCGAGTGAAGCGGGAAAAGCTCAAATTTAAAATCTGGTGGCCCTTCC
GCCACCCGAGTTGTAATTTAGAGAAGCGTCTTCCGCGCTGGACCATGCATAAGTCTCCTG
GAATGGAGCGTCATAGAGGGTGAGAATCCCGTCTTTGGCATGGACCCCCAGGGCTTCTGC
GATGCGCTCTCGAAGAGTCGAGTTGTTTGGGAATGCAGCTCAAAATGGGTGGTGAACTCC
ATCTAAAGCTAAATATTGGCGAGAGACCGATAGCGAACAAGTACCGTGAGGGAAAGATGA
AAAGCACTTTGGAAAGAGAGTGAAACAGTACGTGAAATTGTTGAAAGGGAAACGCTTGAA
GTCAGTCGCGTCGACCGAGACTCAGCCTTGCCTCGGCTTGGTGTACTTCTCGG-CTGACG
GGTCAGCATCGATTTTGACCCTTGGATAATGGTGGGGGAAAGGTGGCACCTTTACAGGTG
TGTTATAGTCCTCTATCGGATGTGGGGGTCGGGATCGAGGAACTCAGCATGCGCCTC---
TCGGCGTCGGGGC--CTTGGCCCACGT-TACATGCTTAGGATGCTGGCGTAATGGCTTTA
AACGACCCGTCTTGAAACACGGACCAAGGAGTCTAACATACCCGCGAGTGTTCGGGTGGA
AAACTCGTGCGCGCAATGAAAGTAAAAGTTGGGACCTCTGTCGTGGAGGGCACCGACGCC
CGGACCAGACCTTCTGTGACGGCTCTGCGGTAGAGCGTGTATGTTGGGACCCGAAAGATG
GTGAACTATGCCTGAATAGGGTGAAGCCAGAGGAAACTCTGGTGGAGGCTCGTAGCGATT
CTGACGTGCAAATCGATCGTCAAATTTGGGTATAGGGGCGAAAGAC----------
>RITF3219
TCCCCTAGTAACTGCGAGTGAAGCGGGAAAAGCTCAAATTTAAAATCTGGTGGCCATTCT
GCCATCCGAGTTGTAATTTAGAGAAGCGTCTTCCGCGCTGGACCATGCATAAGTCTCCTG
GAATGGAGCGTCATAGAGGGTGAGAATCCCGTCTTTGGCATGGACCCCCAGGGCTTCTGC
GATGCGCTCTCGAAGAGTCGAGTTGTTTGGGAATGCAGCTCAAAATGGGTGGTGAACTCC
ATCTAAAGCTAAATATTGGCGAGAGACCGATAGCGAACAAGTACCGTGAGGGAAAGATGA
AAAGCACTTTGGAAAGAGAGTGAAACAGTACGTGAAATTGTTGAAAGGGAAACGCTTGAA
GTCAGTCGCGTCGACCGAGACTCAGCCTTGCCTCGGCTTGGTGTACTTCTCGGATCGATG
GGTCAGCATCGATTTTGACCCTTGGATAATGGTGGGGGAAAGGTGGCACCTTTACGGGTG
TGTTATAGTCCTCTATCGGATGTGGGGGTTGGGATCGAGGAATTCAGCATGCACCTC---
TTGGTGTCGGGGC--CTTGGCCCACGTATACATGCTTAGGATGCTGGCGTAATGGCTTTA
AACGACCCGTCTTGAAACACGGACCAAGGAGTCTAACATACCCGCGAGTGTTCGGGTGGA
AAACCCGTGCGCGCAATGAAAGTAAAAGTTGGGACCTCTGTCGTGGAGGGCACCGACGCC
CGGACCAGACCTTCTGTGACGGCTCTGCGGTAGAGCGTGTATG-----------------
------------------------------------------------------------
--------------------------------------------------------
>RITF6264
TCCCCTAGTAACTGCGAGTGAAGCGGGAAAAGCTCAAATTTAAAATCTGGTGGCCATTCT
GCCATCCGAGTTGTAATTTAGAGAAGCGTCTTCCGCGCTGGACCATGCATAAGTCTCCTG
GAATGGAGCGTCATAGAGGGTGAGAATCCCGTCTTTGGCATGGACCCCCAGGGCTTCTGC
GATGCGCTCTCGAAGAGTCGAGTTGTTTGGGAATGCAGCTCAAAATGGGTGGTGAACTCC
ATCTAAAGCTAAATATTGGCGAGAGACCGATAGCGAACAAGTACCGTGAGGGAAAGATGA
AAAGCACTTTGGAAAGAGAGTGAAACAGTACGTGAAATTGTTGAAAGGGAAACGCTTGAA
GTCAGTCGCGTCGACCGAGACTCAGCCTTGCCTCGGCTTGGTGTACTTCTCGGATCGATG
GGTCAGCATCGATTTTGACCCTTGGATAATGGTGGGGGAAAGGTGGCACCTTTACGGGTG
TGTTATAGTCCTCTATCGGATGTGGGGGTTGGGATCGAGGAATTCAGCATGCACCTC---
TTGGTGTCGGGGC--CTTGGCCCACGTATACATGCTTAGGATGCTGGCGTAATGGCTTTA
AACGACCCGTCTTGAAACACGGACCAAGGAGTCTAACATACCCGCGAGTGTTCGGGTGGA
AAACCCGTGCGCGCAATGAAAGTAAAAGTTGGGACCTCTGTCGTGGAGGGCACCGACGCC
CGGACCAGACCTTCTGTGACGGCTCTGCGGTAGAGCGTGTATGTTGGGACCCGAAAGATG
GTGAACTATGCCTGAATAGGGTGAAGCCAGAGGAAACTCTGGTGGAGGCTCGTAGCGATT
CTGACGTGCAAATCGATCGTCAAATTTGGGTATAGGGGCGAAAGACTAATCGAACC
>subpallidirosea
TCCCCTAGTAACTGCGAGTGAAGCGGGAAAAGCTCAAATTTAAAATCTGGTGGCCATTCT
GCCATCCGAGTTGTAATTTAGAGAAGCGTCTTCCGCGCTGGACCATGCATAAGTCTCCTG
GAATGGAGCGTCATAGAGGGTGAGAATCCCGTCTTTGGCATGGACCCCCAGGGCTTCTGC
GATGCGCTCTCGAAGAGTCGAGTTGTTTGGGAATGCAGCTCAAAATGGGTGGTGAACTCC
ATCTAAAGCTAAATATTGGCGAGAGACCGATAGCGAACAAGTACCGTGAGGGAAAGATGA
AAAGCACTTTGGAAAGAGAGTGAAACAGTACGTGAAATTGTTGAAAGGGAAACGCTTGAA
GTCAGTCGCGTCGACCGAGACTCAGCCTTGCCTCGGCTTGGTGTACTTCTCGGATCGATG
GGTCAGCATCGATTTTGACCCTTGGATAATGGTGGGGGAAAGGTGGCACCTTTACGGGTG
TGTTATAGTCCTCTATCGGATGTGGGGGTTGGGATCGAGGAATTCAGCATGCACCTC---
TTGGTGTCGGGGC--CTTGGCCCACGTATACATGCTTAGGATGCTGGCGTAATGGCTTTA
AACGACCCGTCTTGAAACACGGACCAAGGAGTCTAACATACCCGCGAGTGTTCGGGTGGA
AAACCCGTGCGCGCAATGAAAGTAAAAGTTGGGACCTCTGTCGTGGAGGGCACCGACGCC
CGGACCAGACCTTCTGTGACGGCTCTGCGGTAGAGCGTGTATGTTGGGACCCGAAAGATG
GTGAACTATGCCTGAATAGGGTGAAGCCAGAGGAAACTCTGGTGGAGGCTCGTAGCGATT
CTGACGTGCAAATCGATCGTCAAATTTGGGTATAGGGGCGAAAGACTAATCGAACC
>RITF6329
TCCCCTAGTAACTGCGAGTGAAGCGGGAAAAGCTCAAATTTAAAATCTGATGGCCCTTCC
GCCATCCGAGTTGTAATTTAGAGAAGCGTCTTCCGCGCTGGACCGTGCATAAGTCTCCTG
GAACGGAGCGTCATAGAGGGTGAGAATCCCGTCTTTGGCATGGA-CCCCAGGGCTTCTGT
GATGCGCTCTCGAAGAGTCGAGTTGTTTGGGAATGCAGCTCAAAATGGGTGGTGAACTCC
ATCTAAAGCTAAATATTGGCGAGAGACCGATAGCGAACAAGTACCGTGAGGGAAAGATGA
AAAGCACTTTGGAAAGAGAGTGAAACAGTACGTGAAATTGTTGAAAGGGAAACGCTTGAA
GTCAGTCGCGTCGACCGAGACTCAGCCTTGCCTCGGCTTGGCGTACTTCTCGG-CTGACG
GGTCAGCATCGATTTCGACCCTCAGATAATGGTGGGGGAAAGGTGGCACCTTTACAGGTG
TGTTATAGTCCTCCATCGGATGTGGGGGTTGGGATCGAGGAACTCAGCATGCACCTC---
TCGGTGTCGGGGC--TTCGGCCCACGTC--------------------------------
------------------------------------------------------------
------------------------------------------------------------
------------------------------------------------------------
------------------------------------------------------------
--------------------------------------------------------
>RITF6340
TCCCCTAGTAACTGCGAGTGAAGCGGGAAAAGCTCAAATTTAAAATCTGATGGCCCTTCC
GCCATCCGAGTTGTAATTTAGAGAAGCGTCTTCCGCGCTGGACCGTGCATAAGTCTCCTG
GAACGGAGCGTCATAGAGGGTGAGAATCCCGTCTTTGGCATGGA-CCCCAGGGCTTCTGT
GATGCGCTCTCGAAGAGTCGAGTTGTTTGGGAATGCAGCTCAAAATGGGTGGTGAACTCC
ATCTAAAGCTAAATATTGGCGAGAGACCGATAGCGAACAAGTACCGTGAGGGAAAGATGA
AAAGCACTTTGGAAAGAGAGTGAAACAGTACGTGAAATTGTTGAAAGGGAAACGCTTGAA
GTCAGTCGCGTCGACCGAGACTCAGCCTTGCCTCGGCTTGGCGTACTTCTCGG-CTGACG
GGTCAGCATCGATTTCGACCCTCAGATAATGGTGGGGGAAAGGTGGCACCTTTACAGGTG
TGTTATAGTCCTCCATCGGATGTGGGGGTTGGGATCGAGGAACTCAGCATGCACCTC---
TCGGTGTCGGGGC--TTCGGCCCACGTCCACATGCTTAGGATGCTGGCGTAATGGCTTTA
AACGACCCGTCTTGAAACACGGACCAAGGAGTCCAACATGCCCGCGAGTGTTCGGGTGGA
AAACCCGTGCGCGCAATGAAAGTAAAAGTTGGGACCTCTGTCGTGGAGGGCACCGACGCC
CGGACCAGACCTTCTGTGACGGCTCTGCGGTAGAGCGTGTATGTTGGGACCCGAAAGATG
GTGAACTATGCCTGAATAGGGTGAAGCCAGAGGAAACTCTGGTGGAGGCTCGTAGCGATT
CTGACGTGCAAATCGATCGTCAAATTTGGGTATAGGGG------------------
>RITF3196
TCCCCTAGTAACTGCGAGTGAAGCGGGAAAAGCTCAAATTTAAAATCTGATGGCCCTTCC
GCCATCCGAGTTGTAATTTAGAGAAGCGTCTTCCGCGCTGGACCGTGCATAAGTCTCCTG
GAACGGAGCGTCATAGAGGGTGAGAATCCCGTCTTTGGCATGGA-CCCCAGGGCTTCTGT
GATGCGCTCTCGAAGAGTCGAGTTGTTTGGGAATGCAGCTCAAAATGGGTGGTGAACTCC
ATCTAAAGCTAAATATTGGCGAGAGACCGATAGCGAACAAGTACCGTGAGGGAAAGATGA
AAAGCACTTTGGAAAGAGAGTGAAACAGTACGTGAAATTGTTGAAAGGGAAACGCTTGAA
GTCAGTCGCGTCGACCGAGACTCAGCCTTGCCTCGGCTTGGCGTACTTCTCGG-CTGACG
GGTCAGCATCGATTTCGACCCTCAGATAATGGTGGGGGAAAGGTGGCACCTTTACAGGTG
TGTTATAGTCCTCCATCGGATGTGGGGGTTGGGATCGAGGAACTCAGCATGCACCTC---
TCGGTGTCGGGGC--TTCGGCCCACGTC--------------------------------
------------------------------------------------------------
------------------------------------------------------------
------------------------------------------------------------
------------------------------------------------------------
--------------------------------------------------------
>RITF3282
TCCCCTAGTAACTGCGAGTGAAGCGGGAAAAGCTCAAATTTAAAATCTGATGGCCCTTCC
GCCATCCGAGTTGTAATTTAGAGAAGCGTCTTCCGCGCTGGACCGTGCATAAGTCTCCTG
GAACGGAGCGTCATAGAGGGTGAGAATCCCGTCTTTGGCATGGA-CCCCAGGGCTTCTGT
GATGCGCTCTCGAAGAGTCGAGTTGTTTGGGAATGCAGCTCAAAATGGGTGGTGAACTCC
ATCTAAAGCTAAATATTGGCGAGAGACCGATAGCGAACAAGTACCGTGAGGGAAAGATGA
AAAGCACTTTGGAAAGAGAGTGAAACAGTACGTGAAATTGTTGAAAGGGAAACGCTTGAA
GTCAGTCGCGTCGACCGAGACTCAGCCTTGCCTCGGCTTGGCGTACTTCTCGG-CTGACG
GGTCAGCATCGATTTCGACCCTCAGATAATGGTGGGGGAAAGGTGGCACCTTTACAGGTG
TGTTATAGTCCTCCATCGGATGTGGGGGTTGGGATCGAGGAACTCAGCATGCACCTC---
TCGGTGTCGGGGC--TTCGGCCCACGTCCACATGCTTAGGATGCTGGCGTAATGGCTTTA
AACGACCCGTCTTGAAACACGGACCAAGGAGTCCAACATGCCCGCGAGTGTTCGGGTGGA
AAACCCGTGCGCGCAATGAAAGTAAAAGTTGGGACCTCTGTCGTGGAGGGCACCGACGCC
CGGACCAGACCTTCTGTGACGGCTCTGCGGTAGAGCGTGTATGTTG--------------
------------------------------------------------------------
--------------------------------------------------------
>RITF6349
TCCCCTAGTAACTGCGAGTGAAGCGGGAAAAGCTCAAATTTAAAATCTGATGGCCCTTCC
GCCATCCGAGTTGTAATTTAGAGAAGCGTCTTCCGCGCTGGACCGTGCATAAGTCTCCTG
GAACGGAGCGTCATAGAGGGTGAGAATCCCGTCTTTGGCATGGA-CCCCAGGGCTTCTGT
GATGCGCTCTCGAAGAGTCGAGTTGTTTGGGAATGCAGCTCAAAATGGGTGGTGAACTCC
ATCTAAAGCTAAATATTGGCGAGAGACCGATAGCGAACAAGTACCGTGAGGGAAAGATGA
AAAGCACTTTGGAAAGAGAGTGAAACAGTACGTGAAATTGTTGAAAGGGAAACGCTTGAA
GTCAGTCGCGTCGACCGAGACTCAGCCTTGCCTCGGCTTGGCGTACTTCTCGG-CTGACG
GGTCAGCATCGATTTCGACCCTCAGATAATGGTGGGGGAAAGGTGGCACCTTTACAGGTG
TGTTATAGTCCTCCATCGGATGTGGGGGTTGGGATCGAGGAACTCAGCATGCACCTC---
TCGGTGTCGGGGC--TTCGGCCCACGTCCACATGCTTAGGATGCTGGCGTAATGGCTTTA
AACGACCCGTCTTGAAACACGGACCAAGGAGTCCAACATGCCCGCGAGTGTTCGGGTGGA
AAACCCGTGCGCGCAATGAAAGTAAAAGTTGGGACCTCTGTCGTGGAGGGCACCGACGCC
CGGACCAGACCTTCTGTGACGGCTCTGCGGTAGAGCGTGTATGTTGGGACCCG-AAGATG
GTGAACTATGCCTGAATAGGGTGAAGCCAGAGGAAAC-----------------------
--------------------------------------------------------
>RITF2912
TCCCCTAGTAACTGCGAGTGAAGCGGGAAAAGCTCAAATTTAAAATCTGGTGGCTTTTCT
GCCATCCGAGTTGTAATTTAGAGAAGCGTCTTCCGCGCTGGACCGTGCATAAGTCTCCTG
GAATGGAGCGTCATAGAGGGTGAGAATCCCGTCTTTGGCACGGAACCCCAGGGCTTCTGC
GATGCGCTCTCGAAGAGTCGAGTTGTTTGGGAATGCAGCTCAAAATGGGTGGTGAACTCC
ATCTAAAGCTAAATATTGGCGAGAGACCGATAGCGAACAAGTACCGTGAGGGAAAGATGA
AAAGCACTTTGGAAAGAGAGTGAAACAGTACGTGAAATTGTTGAAAGGGAAACGCTTGAA
GTCAGTCGCGTCGATCGAGACTCAGCCTTGCCTCGGCTTGGCGTACTTCTCGGCTTGATG
GGTCAGCATCGATTTCGACCCTCGGATAATGATGGAGGAAAGGTGGCACCTTCTCAGGTG
TGTTATAGTCCTCTATCGGATGTGCGGGTTGGGATCGAGGAACTCAGCACGCACCTC---
TCGGTGTCGGGGC--CTCGGCCCACGTTCACGTGCTTAGGATGCTGGCGTAATGGCTTTA
AACGACCCGTCTTGAAACACGGACCAAGGAGTCTAACATACGCGCGAGTGTTTGGGTGGA
AAACCCATGCGCGCAATGAAAGTAAAAGTTGGGACCTCTGTCGTG---------------
------------------------------------------------------------
------------------------------------------------------------
--------------------------------------------------------
>RITF6982
TCCCCTAGTAACTGCGAGTGAAGCGGGAAAAGCTCAAATTTAAAATCTGGTGGCTTTTCT
GCCATCCGAGTTGTAATTTAGAGAAGCGTCTTCCGCGCTGGACCGTGCATAAGTCTCCTG
GAATGGAGCGTCATAGAGGGTGAGAATCCCGTCTTTGGCACGGAACCCCAGGGCTTCTGC
GATGCGCTCTCGAAGAGTCGAGTTGTTTGGGAATGCAGCTCAAAATGGGTGGTGAACTCC
ATCTAAAGCTAAATATTGGCGAGAGACCGATAGCGAACAAGTACCGTGAGGGAAAGATGA
AAAGCACTTTGGAAAGAGAGTGAAACAGTACGTGAAATTGTTGAAAGGGAAACGCTTGAA
GTCAGTCGCGTCGATCGAGACTCAGCCTTGCCTCGGCTTGGCGTACTTCTCGGCTTGACG
GGTCAGCATCGATTTCGACCCTCGGATAATGATGGAGGAAAGGTGGCACCTTCTCAGGTG
TGTTATAGTCCTCTATCGGATGTGCGGGTTGGGATCGAGGAACTCAGCACGCACCTC---
TCGGTGTCGGGGC--CTCGGCCCACGTTCACGTGCTTAGGATGCTGGCGTAATGGCTTTA
AACGACCCGTCTTGAAACACGGACCAAGGAGTCTAACATACGCGCGAGTGTTTGGGTGGA
AAACCCATGCGCGCAATGAAAGTAAAAGTTGGGACCTCTGTCGTGGAGGGCACCGACGCC
CGGACCAGACCTTCTGTGACGGCTCTGCGGTAGAGCGTGTATGTTGGGACCCGAAAGATG
GTGAACTATGCCTGAATAGGGTGAAGCCAGAGGAAACTCTGGTGGAGGCTCGTAGCGATT
CTGACGTGCAAATCGATCGTCAAATTTGGGTATAGGGGCGAAAGACTAATCGAACC
>RITF3131
TCCCCTAGTAACTGCGAGTGAAGCGGGAAAAGCTCAAATTTAAAATCTGGTGGCTTTTCT
GCCATCCGAGTTGTAATTTAGAGAAGCGTCTTCCGCGCTGGACCGTGCATAAGTCTCCTG
GAATGGAGCGTCATAGAGGGTGAGAATCCCGTCTTTGGCACGGAACCCCAGGGCTTCTGC
GATGCGCTCTCGAAGAGTCGAGTTGTTTGGGAATGCAGCTCAAAATGGGTGGTGAACTCC
ATCTAAAGCTAAATATTGGCGAGAGACCGATAGCGAACAAGTACCGTGAGGGAAAGATGA
AAAGCACTTTGGAAAGAGAGTGAAACAGTACGTGAAATTGTTGAAAGGGAAACGCTTGAA
GTCAGTCGCGTCGATCGAGACTCAGCCTTGCCTCGGCTTGGCGTACTTCTCGGCTTGACG
GGTCAGCATCGATTTCGACCCTCGGATAATGATGGAGGAAAGGTGGCACCTTCTCAGGTG
TGTTATAGTCCTCTATCGGATGTGCGGGTTGGGATCGAGGAACTCAGCACGCACCTC---
TCGGTGTCGGGGC--CTCGGCCCACGTTCACGTGCTTAGGATGCTGGCGTAATGGCTTTA
AACGACCCGTCTTGAAACACGGACCAAGGAGTCTAACATACGCGCG--------------
------------------------------------------------------------
------------------------------------------------------------
------------------------------------------------------------
--------------------------------------------------------
>RITF6408
TCCCCTAGTAACTGCGAGTGAAGCGGGAAAAGCTCAAATTTAAAATCTGGTGGCTCTTCT
GCCATCCGAGTTGTAATTTAGAGAAGCGTCTTCCGCGCTGGACCGTGCATAAGTCTCCTG
GAATGGAGCGTCATAGAGGGTGAGAATCCCGTCTTTGGCACGGACCCCCAGGGCTTCTGC
GATGCGCTCTCGAAGAGTCGAGTTGTTTGGGAATGCAGCTCAAAATGGGTGGTGAACTCC
ATCTAAAGCTAAATATTGGCGAGAGACCGATAGCGAACAAGTACCGTGAGGGAAAGATGA
AAAGCACTTTGGAAAGAGAGTGAAACAGTACGTGAAATTGTTGAAAGGGAAACGCTTGAA
GTCAGTCGCGTCGATCGAGACTCAGCCTTGCCTCGGCTTGGCGTACTTCTCGGCTTGACG
GGTCAGCATCGATTTTGACCCTCGGATAATGATGGAGGAAAGGTGGCACCTTCACGGGTG
TGTTATAGTCCTCCGTCGGATGTGCGGGTTGGGATCGAGGAACTCAGCACGCACCTC---
TCGGTGTCGGGGC--CTCGGCCCACGTTCACGTGCTTAGGATGTTGGCGTAATGGCTTTA
AACGACCCGTCTTGAAACACGGACCAAGGAGTCTAACATACGCGCGAGTGTTTGGGTGGA
AAACCCATGCGCGCAATGAAAGTAAAAGTTGGGACCTCTGTCGTGGAGGGCACCGACGCC
CGGACCAGACCTTCTGTGACGGCTCTGCGGTAGAGCGTGTATGTTGGGACCCGAAAGATG
GTGAACTATGCCTGAATAGGGTGAAGCCAGAGGAAACTCTGGTGGAGGCTCGTAGCGATT
CTGACGTGCAAATCGATCGTCAAATTTGGGTATAGGGGCGAAAGACTAATCGAACC
>RITF2645
TCCCCTAGTAACTGCGAGTGAAGCGGGAAAAGCTCAAATTTAAAATCTGGTGGCTCTTCT
GCCATCCGAGTTGTAATTTAGAGAAGCGTCTTCCGCGCTGGACCGTGCATAAGTCTCCTG
GAATGGAGCGTCATAGAGGGTGAGAATCCCGTCTTTGGCACGGACCCCCAGGGCTTCTGT
GATGCGCTCTCGAAGAGTCGAGTTGTTTGGGAATGCAGCTCAAAATGGGTGGTGAACTCC
ATCTAAAGCTAAATATTGGCGAGAGACCGATAGCGAACAAGTACCGTGAGGGAAAGATGA
AAAGCACTTTGGAAAGAGAGTGAAACAGTACGTGAAATTGTTGAAAGGGAAACGCTTGAA
GTCAGTCGCGTCGATCGAGACTCAGCCTTGCCTTGGCTTGGCGTACTTCTCGGCTTGACG
GGTCAGCATCGATTTTGACTCTCAGATAATGATGGGGGAAAGGTGGCACCTTCCCAGGTG
TGTTATAGTCCTCCATCGGATGTGCGGGTTGGGATCGAGGAACTCAGCACGCGCCTC---
TCGGCGTCGGGGC--CTTGGCCCACGTTTACGTGCTTAGGATGCTGGCGTAATGGCTTTA
AACGACCCGTCTTGAAACACGGACCAAGGAGTCTAACATACCCGCGAGTGTTTGGGTGGA
AAACCCATGCGCGCAATGAAAGTAAAAGTTGGGACCTCTGTCGTGGA-------------
------------------------------------------------------------
------------------------------------------------------------
--------------------------------------------------------
>RITF6330
TCCCCTAGTAACTGCGAGTGAAGCGGGAAAAGCTCAAATTTAAAATCTGGTGGCTCTTCT
GCCATCCGAGTTGTAATTTAGAGAAGCGTCTTCCGCGCTGGACCGTGCATAAGTCTCCTG
GAATGGAGCGTCATAGAGGGTGAGAATCCCGTCTTTGGCACGGACCCCCAGGGCTTCTGT
GATGCGCTCTCGAAGAGTCGAGTTGTTTGGGAATGCAGCTCAAAATGGGTGGTGAACTCC
ATCTAAAGCTAAATATTGGCGAGAGACCGATAGCGAACAAGTACCGTGAGGGAAAGATGA
AAAGCACTTTGGAAAGAGAGTGAAACAGTACGTGAAATTGTTGAAAGGGAAACGCTTGAA
GTCAGTCGCGTCGATCGAGACTCAGCCTTGCCTTGGCTTGGCGTACTTCTCGGCTTGACG
GGTCAGCATCGATTTTGACTCTCAGATAATGATGGGGGAAAGGTGGCACCTTCCCAGGTG
TGTTATAGTCCTCCATCGGATGTGCGGGTTGGGATCGAGGAACTCAGCACGCGCCTC---
TCGGCGTCGGGGC--CTTGGCCCACGTTTACGTGCTTAGGATGCTGGCGTAATGGCTTTA
AACGACCCGTCTTGAAACACGGACCAAGGAGTCTAACATACCCGCGAGTGTTTGGGTGGA
AAACCCATGCGCGCAATGAAAGTAAAAGTTGGGACCTCTGTCGTGGAGGGCACCGACGCC
CGGACCAGACCTTCTGTGACGGCTCTGCGGTAGAGCGTGTATGTTGGGACCCGAAAGATG
GTGAACTATGCCTGAATAGGGTGAAGCCAGAGGAAACTCTGGTGGAGGCTCGTAGCGATT
CTGACGTGCAAATCGATCGTCAAATTTGGGTATAGGGGCGAAAGACTAATCGAACC
>RITF2600
------------------------------------------------------------
--------AGTTGTAATTTAGAGAAGCGTCTTCCGCGCTGGACCGTGCATAAGTCTCCTG
GAATGGAGCGTCATAGAGGGTGAGAATCCCGTCTTTGGCACGGACCCCCAGGGCTTCTGT
GATGCGCTCTCGAAGAGTCGAGTTGTTTGGGAATGCAGCTCAAAATGGGTGGTGAACTCC
ATCTAAAGCTAAATATTGGCGAGAGACCGATAGCGAACAAGTACCGTGAGGGAAAGATGA
AAAGCACTTTGGAAAGAGAGTGAAACAGTACGTGAAATTGTTGAAAGGGAAACGCTTGAA
GTCAGTCGCGTCGATCGAGACTCAGCCTTGCCTTGGCTTGGCGTACTTCTCGGCTTGACG
GGTCAGCATCGATTTTGACTCTCAGATAATGATGGGGGAAAGGTGGCACCTTCGCAGGTG
TGTTATAGTCCTCCATCGGATGTGCGGGTTGGGATCGAGGAACTCAGCACGCGCCTC---
TCGGCGTCGGGGC--CTTGGCCCACGTTCACGTGCTTAGGATGCTGGCGTAATGGCTTTA
AACGACCCGTCTTGAAACACGGACCAAGGAGTCTAACATACCCGCGAGTGTTCGGGTGGA
AAACCCGTGCGCGCAATGAAAGTAAAAGTTGGGACCTCTGTCG-----------------
------------------------------------------------------------
------------------------------------------------------------
--------------------------------------------------------
>RITF6474
TCCCCTAGTAACTGCGAGTGAAGCGGGAAAAGCTCAAATTTAAAATCTGGTGGCTCTACT
GCCATCCGAGTTGTAATTTAGAGAAGCGTCTTCCGCGCTGGACCGTGCATAAGTCTCCTG
GAATGGAGCGTCATAGAGGGTGAGAATCCCGTCTTTGGCACGGACCCCCAGGGCTTCTGT
GATGCGCTCTCGAAGAGTCGAGTTGTTTGGGAATGCAGCTCAAAATGGGTGGTGAACTCC
ATCTAAAGCTAAATATTGGCGAGAGACCGATAGCGAACAAGTACCGTGAGGGAAAGATGA
AAAGCACTTTGGAAAGAGAGTGAAACAGTACGTGAAATTGTTGAAAGGGAAACGCTTGAA
GTCAGTCGCGTCGATCGAGACTCAGCCTTGCCTTGGCTTGGCGTACTTCTCGGCTTGACG
GGTCAGCATCGATTTTGACTCTCAGATAATGATGGGGGAAAGGTGGCACCTTCGCAGGTG
TGTTATAGTCCTCCATCGGATGTGCGGGTTGGGATCGAGGAACTCAGCACGCGCCTC---
TCGGCGTCGGGGC--CTTGGCCCACGTTCACGTGCTTAGGATGCTGGCGTAATGGCTTTA
AACGACCCGTCTTGAAACACGGACCAAGGAGTCTAACATACCCGCGAGTGTTCGGGTGGA
AAACCCGTGCGCGCAATGAAAGTAAAAGTTGGGACCTCTGTCGTGGAGGGCACCGACGCC
CGGACCAGACCTTCTGTGACGGCTCTGCGGTAGAGCGTGTATGTTGGGACCCGAAAGATG
GTGAACTATGCCTGAATAGGGTGAAGCCAGAGGAAACTCTGGTGGAGGCTCGTAGCGATT
CTGACGTGCAAATCGATCGTCAAATTTGGGTATAGGGGCGAAAGACTAATCGAA--
>RITF6868
TCCCCTAGTAACTGCGAGTGAAGCGGGAAAAGCTCAAATTTAAAATCTGGTGGCTCTACT
GCCATCCGAGTTGTAATTTAGAGAAGCGTCTTCCGCGCTGGACCGTGCATAAGTCTCCTG
GAATGGAGCGTCATAGAGGGTGAGAATCCCGTCTTTGGCACGGACCCCCAGGGCTTCTGT
GATGCGCTCTCGAAGAGTCGAGTTGTTTGGGAATGCAGCTCAAAATGGGTGGTGAACTCC
ATCTAAAGCTAAATATTGGCGAGAGACCGATAGCGAACAAGTACCGTGAGGGAAAGATGA
AAAGCACTTTGGAAAGAGAGTGAAACAGTACGTGAAATTGTTGAAAGGGAAACGCTTGAA
GTCAGTCGCGTCGATCGAGACTCAGCCTTGCCTTGGCTTGGCGTACTTCTCGGCTTGACG
GGTCAGCATCGATTTTGACTCTCAGATAATGATGGGGGAAAGGTGGCACCTTCGCAGGTG
TGTTATAGTCCTCCATCGGATGTGCGGGTTGGGATCGAGGAACTCAGCACGCGCCTC---
TYGGCGTCGGGGC--CTTGGCCCACGTTCACGTGCTTAGGATGCTGGCGTAATGGCTTTA
AACGACCCGTCTTGAAACACGGACCAAGGAGTCTAACATACCCGCGAGTGTTCGGGTGGA
AAACCCGTGCGCGCAATGAAAGTAAAAGTTGGGACCTCTGTCGTGGAGGGCACCGACGCC
CGGACCAGACCTTCTGTGACGGCTCTGCGGTAGAGCGTGTATGTTGGGACCCGAAAGATG
GTGAACTATGCCTGAATAGGGTGAAGCCAGAGGAAACTCTGGTGGAGGCTCGTAGCGATT
CTGACGTGCAAATCGATCGTCAAATTTGGGTATAGGGGCGAAAGACTAATCGAA--
>RITF6940
------------------------------------------------------------
-------------------------------TCCGCGCTGGACCGTGCATAAGTCTCCTG
GAATGGAGCGTCATAGAGGGTGAGAATCCCGTCTTTGGCACGGACCCCCAGGGCTTCTGT
GATGCGCTCTCGAAGAGTCGAGTTGTTTGGGAATGCAGCTCAAAATGGGTGGTGAACTCC
ATCTAAAGCTAAATATTGGCGAGAGACCGATAGCGAACAAGTACCGTGAGGGAAAGATGA
AAAGCACTTTGGAAAGAGAGTGAAACAGTACGTGAAATTGTTGAAAGGGAAACGCTTGAA
GTCAGTCGCGTCGATCGAGACTCAGCCTTGCCTTGGCTTGGCGTACTTCTCGGCTTGACG
GGTCAGCATCGATTTTGACTCTCAGATAATGATGGGGGAAAGGTGGCACCTTCGCAGGTG
TGTTATAGTCCTCCATCGGATGTGCGGGTTGGGATCGAGGAACTCAGCACGCGCCTC---
TCGGCGTCGGGGC--CTTGGCCCACGTTCACGTGCTTAGGATGCTGGCGTAATGGCTTTA
AACGACCCGTCTTGAAACACGGACCAAGGAGTCTAACATACCCGCGAGTGTTCGGGTGGA
AAACCCGTGCGCGCAATGAAAGTAAAAGTTGGGACCTCTGTCGTGGAGGGCACCGACGCC
CGGACCAGACCTTCTGTGACGGCTCTGCGGTAGAGCGTGTATGTTGGGACCCGAAAGATG
GTGAACTATGCCTGAATAGGGTGAAGCCAGAGGAAACTCTGGTGGAGGCTCGTAGCGATT
CTGACGTGCAAATCGATCGTCAAATTTGGGTATAGGGGCGAAAGACTAATCGAACC
>variata
TCCCCTAGTAACTGCGAGTGAAGAGGGAAAAGCTCAAATTTAAAATCTGGTGGCTCTTCC
GCCATCCGAGTTGTAATTTAGAGAAGCGTCTTCCGCGCTGGACCGTGCATAAGTCTCCTG
GAATGGAGCGTCATAGAGGGTGAGAATCCCGTCTTTGGCACGGACCCCCAGGGCTTCTGC
GATGCGCTCTCGAAGAGTCGAGTTGTTTGGGAATGCAGCTCAAAATGGGTGGTGAACTCC
ATCTAAAGCTAAATATTGGCGAGAGACCGATAGCGAACAAGTACCGTGAGGGAAAGATGA
AAAGCACTTTGGAAAGAGAGTGAAACAGTACGTGAAATTGTTGAAAGGGAAACGCTTGAA
GTCAGTCGCGTCGATCGAGACTCAGCCTTGCCTCGGCTTGGCGTACTTCTCGGCTTGACG
GGTCAGCATCGATTTTGACTCTCAGATAATGATGGGGGAAAGGTGGCACCTTTCCAGGTG
TGTTATAGTCCTCCATCGGATGTGCGGGTTGGGATCGAGGAACTCAGCACGCGCCTC---
TCGGCGTCGGGGC--CTTGGCCCACGTTCACGTGCTTAGGATGCTGGCGTAATGGCTTTA
AACGACCCGTCTTGAAACACGGACCAAGGAGTCTAACATACCCGCGAGTGTTCGGGTGGA
AAACCCGTGCGCGCAATGAAAGTAAAAGTTGGGACCTCTGTCGTGGAGGGCACCGACGCC
CGGACCAGACCTTCTGTGACGGCTCTGCGGTAGAGCGTGTATGTTGGGACCCGAAAGATG
GTGAACTATGCCTGAATAGGGTGAAGCCAGAGGAAACTCTGGTGGAGGCTCGTAGCGATT
CTGACGTGCAAATCGATCGTCAAATTTGGGTATAGGGGCGAAAGACTAATCGAACC
>langei
TCCCCTAGTAACTGCGAGTGAAGCGGGAAAAGCTCAAATTTAAAATCTGGTGGCTTTTCT
GCCATCCGAGTTGTAATTTAGAGAAGCGTCTTCCGCGCTGGACCGTGCATAAGTCTCCTG
GAATGGAGCGTCATAGAGGGTGAGAATCCCGTCTTTGGCACGGACCCCCAGGGCTTCTGC
GATGCGCTCTCGAAGAGTCGAGTTGTTTGGGAATGCAGCTCAAAATGGGTGGTGAACTCC
ATCTAAAGCTAAATATTGGCGAGAGACCGATAGCGAACAAGTACCGTGAGGGAAAGATGA
AAAGCACTTTGGAAAGAGAGTGAAACAGTACGTGAAATTGTTGAAAGGGAAACGCTTGAA
GTCAGTCGCGTCGATCGAGACTCAGCCTTGCCTCGGCTTGGCGTACTTCTCGGCTTGACG
GGTCAGCATCGATTTTGACCCTCGGATAATGATGGGGGAAATGTGACACCTTTAT-GGTG
TGTTATAGTCCTCCATTGTATGCGCGGGTTGGGATCGAGGAACTCAGCACGCACCTC---
TCGGTGTCGGGGC--CTCGGCCCACGTTCACGTGCTTAGGATGCTGGCGTAATGGCTTTA
AACGACCCGTCTTGAAACACGGACCAAGGAGTCTAACATACGCGCGAGTGTTTGGGTGGA
AAACCCATGCGCGCAATGAAAGTAAAAGTTGGGACCTCTGTCGTGGAGGGCACCGACGCC
CGGACCAGACCTTCTGTGACGGCTCTGCGGTAGAGCGTGTATGTTGGGACCCGAAAGATG
GTGAACTATGCCTGAATAGGGTGAAGCCAGAGGAAACTCTGGTGGAGGCTCGTAGCGATT
CTGACGTGCAAATCGATCGTCAAATTTGGGTATAGGGGCGAAAGAC----------
>cyanoxantha
TCCCCTAGTAACTGCGAGTGAAGCGGGAAAAGCTCAAATTTAAAATCTGGTGGCTTTTCT
GCCATCCGAGTTGTAATTTAGAGAAGCGTCTTCCGCGCTGGACCGTGCATAAGTCTCCTG
GAATGGAGCGTCATAGAGGGTGAGAATCCCGTCTTTGGCACGGACCCCCAGGGCTTCTGC
GATGCGCTCTCGAAGAGTCGAGTTGTTTGGGAATGCAGCTCAAAATGGGTGGTGAACTCC
ATCTAAAGCTAAATATTGGCGAGAGACCGATAGCGAACAAGTACCGTGAGGGAAAGATGA
AAAGCACTTTGGAAAGAGAGTGAAACAGTACGTGAAATTGTTGAAAGGGAAACGCTTGAA
GTCAGTCGCGTCGATCGAGACTCAGCCTTGCCTCGGCTTGGCGTACTTCTCGGCTTGACG
GGTCAGCATCGATTTTGACCCTCGGATAATGATGGGGGAAATGTGACACCTTTAT-GGTG
TGTTATAGTCCTCCRTTGTATGCGCGGGTTGGGATCGAGGAACTCAGCACGCACCTC---
TCGGTGTCGGGGC--CTCGGCCCACGTTCACGTGCTTAGGATGCTGGCGTAATGGCTTTA
AACGACCCGTCTTGAAACACGGACCAAGGAGTCTAACATACGCGCGAGTGTTTGGGTGGA
AAACCCATGCGCGCAATGAAAGTAAAAGTTGGGACCTCTGTCGTGGAGGGCACCGACGCC
CGGACCAGACCTTCTGTGACGGCTCTGCGGTAGAGCGTGTATGTTGGGACCCGAAAGATG
GTGAACTATGCCTGAATAGGGTGAAGCCAGAGGAAACTCTGGTGGAGGCTCGTAGCGATT
CTGACGTGCAAATCGATCGTCAAATTTGGGTATAGGGGCGAAAGACTAATCGAACC
>FH12201
TCCCCTAGTAACTGCGAGTGAAGCGGGAAAAGCTCAAATTTAAAATCTGGTGGCTTTTCT
GCCATCCGAGTTGTAATTTAGAGAAGCGTCTTCCGCGCTGGACCGTGCATAAGTCTCCTG
GAATGGAGCGTCATAGAGGGTGAGAATCCCGTCTTTGGCACGGACCCCCAGGGCTTCTGC
GATGCGCTCTCGAAGAGTCGAGTTGTTTGGGAATGCAGCTCAAAATGGGTGGTGAACTCC
ATCTAAAGCTAAATATTGGCGAGAGACCGATAGCGAACAAGTACCGTGAGGGAAAGATGA
AAAGCACTTTGGAAAGAGAGTGAAACAGTACGTGAAATTGTTGAAAGGGAAACGCTTGAA
GTCAGTCGCGTCGATCGAGACTCAGCCTTGCCTCGGCTTGGCGTACTTCTCGGCTTGACG
GGTCAGCATCGATTTTGACCCTCGGATAATGATGGGGGAAATGTGACACCTTTAT-GGTG
TGTTATAGTCCTCCGTTGTATGCGCGGGTTGGGATCGAGGAACTCAGCACGCACCTC---
TCGGTGTCGGGGC--CTCGGCCCACGTTCACGTGCTTAGGATGCTGGCGTAATGGCTTTA
AACGACCCGTCTTGAAACACGGACCAAGGAGTCTAACATACGCGCGAGTGTTTGGGTGGA
AAACCCATGCGCGCAATGAAAGTAAAAGTTGGGACCTCTGTCGTGGAGGGCACCGACGCC
CGGACCAGACCTTCTGTGACGGCTCTGCGGTAGAGCGTGTATGTTGGGACCCGAAAGATG
GTGAACTATGCCTGAATAGGGTGAAGCCAGAGGAAACTCTGGTGGAGGCTCGTAGCGATT
CTGACGTGCAAATCGATCGTCAAATTTGGGTATAGGGGCGAAAGACTAATCGAACC
>purpureorosea
TCCCCTAGTAACTGCGAGTGAAGCGGGAAAAGCTCAAATTTAAAATCTGATGGTCGTTTG
GCCATCCGAGTTGTAATTTAGAGAAGCGTCTTCCGCGCTGGACCGTGCATAAGTCTCCTG
GAACGGAGCGTCATAGAGGGTGAGAATCCCGTCTTTGGCATGGACCCCCAGGGCTTCTGT
GATGCGCTCTCGAAGAGTCGAGTTGTTTGGGAATGCAGCTCAAAATGGGTGGTGAACTCC
ATCTAAAGCTAAATATTGGCGAGAGACCGATAGCGAACAAGTACCGTGAGGGAAAGATGA
AAAGCACTTTGGAAAGAGAGTGAAACAGTACGTGAAATTGTTGAAAGGGAAACGCTTGAA
GTCAGTCGCGTCGACCGAGACTCAGCCTTGCCTCGGCTTGGTGTACTTCTCGG-CTGATG
GGCCAGCATCAATTTCGATCCTTGGATAATGGCGGAGGGAAGGTGGCACCTTTACGGGTG
TGTTATAGCCCTCTGTCGGATGCAAGGGTTGGGATTGAGGAACTCAGCATGCACCTC---
TTGGTGTTGGGGC--CTTGGCTCACA--TACATGCTTAGGATGCTGGCATAATGGCTTTA
AACGACCCGTCTTGAAACACGGACCAAGGAGTCTAACATACCCGCGAGTGTTCGGGTGGA
AAACCCGTGCGCGCAATGAAAGTAAAAGTTGGGACCTCTGTCGTGGAGGGCACCGACGCC
TGGACCAGACCTTCTGTGACGGCTCTACGGTAGAGCGTGTATGTTGGGACCCGAAAGATG
GTGAACTATGCCTGAATAGGGTGAAGCCAGAGGAAACTCTGGTGGAGGCTCGTAGCGATT
CTGACGTGCAAATCGATCGTCAAATTTGGGTATAGGGGCGAAAGACTAATCGAAC-
>RITF5886
TCCCCTAGTAACTGCGAGTGAAGCGGGAAAAGCTCAAATTTAAAATCTGATGGTCGTTTG
GCCATCCGAGTTGTAATTTAGAGAAGCGTCTTCCGCGCTGGACCGTGCATAAGTCTCCTG
GAACGGAGCGTCATAGAGGGTGAGAATCCCGTCTTTGGCATGGACCCCCAGGGCTTCTGT
GATGCGCTCTCGAAGAGTCGAGTTGTTTGGGAATGCAGCTCAAAATGGGTGGTGAACTCC
ATCTAAAGCTAAATATTGGCGAGAGACCGATAGCGAACAAGTACCGTGAGGGAAAGATGA
AAAGCACTTTGGAAAGAGAGTGAAACAGTACGTGAAATTGTTGAAAGGGAAACGCTTGAA
GTCAGTCGCGTCGACCGAGACTCAGCCTTGCCTCGGCTTGGTGTACTTCTCGG-CTGATG
GGCCAGCATCAATTTCGATCCTTGGATAATGGCGGAGGGAAGGTGGCACCTTTACGGGTG
TGTTATAGCCCTCTGTCGGATGCAAGGGTTGGGATTGAGGAACTCAGCATGCACCTC---
TTGGTGTTGGGGC--CTTGGCCCACA--TACATGCTTAGGATGCTGGCATAATGGCTTTA
AACGACCCGTCTTGAAACACGGACCAAGGAGTCTAACATACCCGCGAGTGTTCGGGTGGA
AAACCCGTGCGCGCAATGAAAGTAAAAGTTGGGACCTCTGTCGTGGAGGGCACCGACGCC
TGGACCAGACCTTCTGTGACGGCTCTACGGTAGAGCGTGTATGTTGGGACCCGAAAGATG
GTGAACTATGCCTGAATAGGGTGAAGCCAGAGGAAACTCTGGTGGAGGCTCGTAGCGATT
CTGACGTGCAAATCGATCGTCAAATTTGGGTATAGGGGCGAAAGA-----------
>RITF6834
TCCCCTAGTAACTGCGAGTGAAGCGGGAAAAGCTCAAATTTAAAATCTGATGGTCGTTTG
GCCATCCGAGTTGTAATTTAGAGAAGCGTCTTCCGCGCTGGACCGTGCATAAGTCTCCTG
GAACGGAGCGTCATAGAGGGTGAGAATCCCGTCTTTGGCATGGACCCCCAGGGCTTCTGT
GATGCGCTCTCGAAGAGTCGAGTTGTTTGGGAATGCAGCTCAAAATGGGTGGTGAACTCC
ATCTAAAGCTAAATATTGGCGAGAGACCGATAGCGAACAAGTACCGTGAGGGAAAGATGA
AAAGCACTTTGGAAAGAGAGTGAAACAGTACGTGAAATTGTTGAAAGGGAAACGCTTGAA
GTCAGTCGCGTCGACCGAGACTCAGCCTTGCCTCGGCTTGGTGTACTTCTCGG-CTGATG
GGCCAGCATCAATTTCGATCCTTGGATAATGGCGGAGGGAAGGTGGCACCTTTACGGGTG
TGTTATAGCCCTCTGTCGGATGCAAGGGTTGGGATTGAGGAACTCAGCATGCACCTC---
TTGGTGTTGGGGC--CTTGGCCCACA--TACATGCTTAGGATGCTGGCATAATGGCTTTA
AACGACCCGTCTTGAAACACGGACCAAGGAGTCTAACATACCCGCGAGTGTTCGGGTGGA
AAACCCGTGCGCGCAATGAAAGTAAAAGTTGGGACCTCTGTCGTGGAGGGCACCGACGCC
TGGACCAGACCTTCTGTGACGGCTCTACGGTAGAGCGTGTATGTTGGGACCCGAAAGATG
GTGAACTATGCCTGAATAGGGTGAAGCCAGAGGAAACTCTGGTGGAGGCTCGTAGCGATT
CTGACGTGCAAATCGATCGTCAAATTTGGGTATAGGGGCGAAAGACTAATCGA---
>RITF6835
-------------GCGAGTGAAGCGGGAAAAGCTCAAATTTAAAATCTGATGGTCGTTTG
GCCATCCGAGTTGTAATTTAGAGAAGCGTCTTCCGCGCTGGACCGTGCATAAGTCTCCTG
GAACGGAGCGTCATAGAGGGTGAGAATCCCGTCTTTGGCATGGACCCCCAGGGCTTCTGT
GATGCGCTCTCGAAGAGTCGAGTTGTTTGGGAATGCAGCTCAAAATGGGTGGTGAACTCC
ATCTAAAGCTAAATATTGGCGAGAGACCGATAGCGAACAAGTACCGTGAGGGAAAGATGA
AAAGCACTTTGGAAAGAGAGTGAAACAGTACGTGAAATTGTTGAAAGGGAAACGCTTGAA
GTCAGTCGCGTCGACCGAGACTCAGCCTTGCCTCGGCTTGGTGTACTTCTCGG-CTGATG
GGCCAGCATCAATTTCGATCCTTGGATAATGGCGGAGGGAAGGTGGCACCTTTACGGGTG
TGTTATAGCCCTCTGTCGGATGCAAGGGTTGGGATTGAGGAACTCAGCATGCACCTC---
TTGGTGTTGGGGC--CTTGGCCCACA--TACATGCTTAGGATGCTGGCATAATGGCTTTA
AACGACCCGTCTTGAAACACGGACCAAGGAGTCTAACATACCCGCGAGTGTTCGGGTGGA
AAACCCGTGCGCGCAATGAAAGTAAAAGTTGGGACCTCTGTCGTGGAGGGCACCGACGCC
TGGACCAGACCTTCTGTGACGGCTCTACGGTAGAGCGTGTATGTTGGGACCCGAAAGATG
GTGAACTATGCCTGAATAGGGTGAAGCCAGAGGAAACTCTGGTGGAGGCTCGTAGCGATT
CTGACGTGCAAATCGATCGTCAAATTTGGGTATAGGGGCGAAAGACTAATCGA---
>flavobrunnea var. violaceotincta
TCCCCTAGTAACTGCGAGTGAAGCGGGAAAAGCTCAAATTTAAAATCTGGTGGCCCTTCC
GCCATCCGAGTTGTAATTTAGAGAAGCGTCTTCCGCGCTGGACCGTGCATAAGTCTCCTG
GAATGGAGCGTCATAGAGGGTGAGAATCCCGTCTTTGGCACGGA-CCCCAGGGCTTCTGC
GATGCGCTCTCGAAGAGTCGAGTTGTTTGGGAATGCAGCTCAAAATGGGTGGTGAACTCC
ATCTAAAGCTAAATATTGGCGAGAGACCGATAGCGAACAAGTACCGTGAGGGAAAGATGA
AAAGCACTTTGGAAAGAGAGTGAAACAGTACGTGAAATTGTTGAAAGGGAAACGCTTGAA
GTCAGTCGCGTCGACCGAGACTCAGCCTTGCCTCGGCTTGGTGTACTTCTCGGCTTGACG
GGTCAGCATCAATTTTGACCCTCGGATAATGGTGGGGGAAAGGTGGCACCTTTGCAGGTG
TGTTATAGTCTTCCATCGCATGCGGGGGTTGGTATTGAGGAACTCAGCACGCGCCTC---
TCGGTGTCGGGGC--CTTGGCCCACGT-TACGTGCTTAGGATGCTGGCGTAATGGCTTTA
AACGACCCGTCTTGAAACACGGACCAAGGAGTCTAACATACCCGCGAGTGTTCGGGTGGA
AAACCCGTGCGCGCAATGAAAGTAAAAGTTGGGACCTCTGTCGTGGAGGGCACCGACGCC
CGGACCAGACCTTCTGTGACGGCTCTGCGGTAGAGCGTGTATGTTGGGACCCGAAAGATG
GTGAACTATGCCTGAATAGGGTGAAGCCAGAGGAAACTCTGGTGGAGGCTCGTAGCGATT
CTGACGTGCAAATCGATCGTCAAATTTGGGTATAGGGGCGAAAGAC----------
>substriata
TCCCCTAGTAACTGCGAGTGAAGCGGGAAAAGCTCAAATTTAAAATCTGGTGG-TCTCTG
GCCATCCGAGTTGTAATTTAGAGAAGCGTCTTCCGCGCTGGACCGTGCATAAGTCTCCTG
GAATGGAGCGTCATAGAGGGTGAGAATCCCGTCTTTGGCACGGA-CCCCAGGGCTTCTGT
GATGCGCTCTCGAAGAGTCGAGTTGTTTGGGAATGCAGCTCAAAATGGGTGGTGAACTCC
ATCTAAAGCTAAATATTGGCGAGAGACCGATAGCGAACAAGTACCGTGAGGGAAAGATGA
AAAGCACTTTGGAAAGAGAGTGAAACAGTACGTGAAATTGTTGAAAGGGAAACGCTTGAA
GTCAGTCGCGTTGACCGAGACTCAGCCTTGCCTTGGCTTGGTGTACTTCTCGG-ATGACG
GGTCAGCATCAATTTCGGACCTTGGATAATGGCAAGAGAAAGGTGGCACCTTTATAGGTG
TGTTATAGTCTTCTGTCGCATACAAGGGTTGGGATTGAGGAACTCAGCATGCGCCTCAAA
AGGGTGTCGGGGCCGTTCGGCTCACGTTTACGTGCTTAGGATGCTGGCGTAATGGCTTTA
AACGACCCGTCTTGAAACACGGACCAAGGAGTCTAACATGCCCGCGAGTGTTCAGGTGGA
AAACCTGTGCGCACAATGAAAGTAAAAGTTGGGACCTCTGTCGTGGAGGGCACCGACGCC
CGGACCAGACCTTCTGTGACGGCTCTGCGGTAGAGCGTGTATGTTGGGACCCGAAAGATG
GTGAACTATGCCTGAATAGGGTGAAGCCAGAGGAAACTCTGGTGGAGGCTCGTAGCGATT
CTGACGTGCAAATCGATCGTCAAATTTGGGTATAGGGGCGAAAGACTAATCGAACC
>maguanensis
TCCCCTAGTAACTGCGAGTGAAGCGGGAAAAGCTCAAATTTAAAATCTGGTGG-TCTCTG
GCCATCCGAGTTGTAATTTAGAGAAGCGTCTTCCGCGCTGGACCGTGCATAAGTCTCCTG
GAATGGAGCGTCATAGAGGGTGAGAATCCCGTCTTTGGCATGGA-CCCCAGGGCTTCTGT
GATGCGCTCTCGAAGAGTCGAGTTGTTTGGGAATGCAGCTCAAAATGGGTGGTGAACTCC
ATCTAAAGCTAAATATTGGCGAGAGACCGATAGCGAACAAGTACCGTGAGGGAAAGATGA
AAAGCACTTTGGAAAGAGAGTGAAACAGTACGTGAAATTGTTGAAAGGGAAACGCTTGAA
GTCAGTCGCGTCGACCGAGACTCAGCCTTGCCTTGGCTTGGTGTACTTCTCGG-CTGACG
GGTCAGCATCAATTTTGGTCCTTGGATAATGGCAAGGGAAAGGTGGCACCTTTATAGGTG
TGTTATAGTCCTCTGTCGCATACAAGGATTGGGATTGAGGAACTCAGCACGCGCCTCAAG
AGGGTGTCGGGGCCGCTTGGCTCACGTTTACGTGCTTAGGATGTTGGCATAATGGCTTTA
AACGACCCGTCTTGAAACACGGACCAAGGAGTCTAACATGCCCGCGAGTGTTCAGGTGGA
AAACCTGTGCGCGCAATGAAAGTAAAAGTTGGGACCTCTGTCGTGGAGGGCACCGACGCC
CGGACCAGACCTTCTGTGACGGCTCTGCGGTAGAGCGTGTATGTTGGGACCCGAAAGATG
GTGAACTATGCCTGAATAGGGTGAAGCCAGAGGAAACTCTGGTGGAGGCTCGTAGCGATT
CTGACGTGCAAATCGATCGTCAAATTTGGGTATAGGGGCGAAAGACTAATCGAACC
