# Supplementary material for: ﻿Four new species of Russulasubsect.Cyanoxanthinae from China (Russulales, Russulaceae)
Source: MycoKeys. 2024 Jul 11;107:21–50. doi: 10.3897/mycokeys.107.123304 (PMC11258488; doi:10.3897/mycokeys.107.123304)
Supplement: Supplementary material 3 — RPB2 [file mycokeys-107-021-s003.fas]

>RITF6878
TTTGGCTCTCATGGCGACAATCTCTGTCGGCTCTATGTCGGGTCCCATTATCGACTTCCT
CGAGGAGTGGGGTCTCGAATCTCTAGAAGAGAATGCCCATTCATCGACACTCACAACGAA
GGTGTTTGTCAACGGTGTCTGGATGGGCGTCCATCGTGATCCGACCAATCTCATTGAGAC
TCTGAAGAAGCTCCGCCGCAAGGACGATGTCCACCCAGAGGTCTCCATCGTACGCGACAT
TCGAGAGAGAGAACTTCGGTTGTATACGGATCCCGGACGTGTTTGCCGGCCTTTATTCAT
TGTCGAGGACCAACAACTGGTCTTGCAGAAGAAGCACGTGAGGTGGCTCACTCAAGGTAC
TACGGACGACGGTGAAGATTTCAAATGGCAGCACCTGGCCAAATCAGGCGTCATCGAGTT
ACTGGATGCGGAAGAAGAGGAAACCGTAATGATTTGTATGACCCCGGAAGAGCTGGAGAC
AGCACGGCTTCATGGACGGGGAATGCCAACCAATAAAGTTGCTGCCGAATTCGACCCAGC
AGCTCGACTTAAGCCTTCCCTGGAAAACAGCGCACCTCATGTATGGACGCACTGCGAGAT
TCACCCCAGCATGATCTTGGGTATCTGCGCCAGCATCATTCCGTTCCCTGATCATAACCA
GGCACGTTACGTCACC-TTAATTCTCTCGTGCTGTTCCTTACATGGAA-----ATAGTCC
CC
>RITF6330
TTTGGCTCTCATGGCGACAATCTCTGTCGGGTCTATGTCGGGTCCCATTATCGACTTCCT
CGAGGAGTGGGGTCTCGAATCTCTAGAAGAGAATGCCCATTCATCGACACTCACAACGAA
GGTGTTTGTCAACGGTGTCTGGATGGGCGTCCATCGTGATCCGACCAATCTCATTGAGAC
TCTGAAGAAGCTCCGCCGCAAGGACGATGTCCACCCAGAGGTCTCCATCGTACGCGACAT
TCGAGAGAGAGAACTTCGGTTGTATACGGATCCCGGACGTGTTTGCCGGCCTTTATTCAT
TGTCGAGGACCAACAACTGGTCTTGCAGAAGAAGCACGTGAGGTGGCTCACTCAAGGTAC
TACGGACGACGGTGAAGATTTCAAATGGCAGCACCTGGCCAAATCAGGCGTCATCGAGTT
ACTGGACGCGGAAGAAGAGGAAACCGTAATGATTTGTATGACCCCGGAAGAGCTGGAGAC
AGCACGGCTTCATGGACGGGGAATGCCAACCAATAAAGTTGCTGCCGAATTCGACCCAGC
AGCTCGACTTAAGCCTTCCCTGGAAAACAGCGCACCTCATGTATGGACGCACTGCGAGAT
TCACCCCAGCATGATCTTGGGTATCTGCGCCAGCATCATTCCGTTCCCTGATCATAACCA
GGCACGTTACGTCACC-TTAATTCTCTCGTGCTGTTCCTTACATGGAA-----ATAGTCC
CC
>RITF2645
-TTGGCTCTCATGGCGACAATCTCTGTCGGGTCTATGTCGGGTCCCATTATCGACTTCCT
CGAGGAGTGGGGTCTCGAATCTCTAGAAGAGAATGCCCATTCATCGACACTCACAACGAA
GGTGTTTGTCAACGGTGTCTGGATGGGCGTCCATCGTGATCCGACCAATCTCATTGAGAC
TCTGAAGAAGCTCCGCCGCAAGGACGATGTCCACCCAGAGGTCTCCATCGTACGCGACAT
TCGAGAGAGAGAACTTCGGTTGTATACGGATCCCGGACGTGTTTGCCGGCCTTTATTCAT
TGTCGAGGACCAACAACTGGTCTTGCAGAAGAAGCACGTGAGGTGGCTCACTCAAGGTAC
TACGGACGACGGTGAAGATTTCAAATGGCAGCACCTGGCCAAATCAGGCGTCATCGAGTT
ACTGGACGCGGAAGAAGAGGAAACCGTAATGATTTGTATGACCCCGGAAGAGCTGGAGAC
AGCACGGCTTCATGGACGGGGAATGCCAACCAATAAAGTTGCTGCCGAATTCGACCCAGC
AGCTCGACTTAAGCCTTCCCTGGAAAACAGCGCACCTCATGTATGGACGCACTGCGAGAT
TCACCCCAGCATGATCTTGGGTATCTGCGCCAGCATCATTCCGTTCCCTGATCATAACCA
G-----------------------------------------------------------
--
>cyanoxantha
TTTGGCTCTCATGGCGACAATCTCTGTCGGGTCTATGTCGGGTCCCATTATCGACTTCCT
CGAGGAGTGGGGTCTCGAATCTCTAGAAGAGAAYGCYCATTCATCGACACTCACAACGAA
GGTGTTTGTCAACGGTGTCTGGATGGGCGTCCATCGTGATCCGACCAATCTCATTGAGAC
TCTGAAAAAGCTCCGCCGCAAGGACGATGTCCACCCAGAGGTCTCCATCGTACGCGACAT
TCGAGAGAGAGAACTTCGGTTGTATACGGATCCCGGACGTGTTTGCCGGCCTTTATTCAT
TGTCGAGGACCAACAACTGGTCCTGCAGAAGAAGCACGTGAGGTGGCTCACTCAAGGTAC
TACGGACGACGGTGAAGATTTCAAATGGCAGCACCTGGCCAAATCAGGCGTCATCGAGTT
ACTGGATGCGGAAGAAGAGGAAACCGTAATGATTTGTATGACCCCGGAAGAGCTGGAGAC
AGCACGGCTTCATGGACGGGGAATGCCAACCAATAAAGTTGCCGCCGATTTCGACCCGGC
AGCTCGACTTAAGCCTTCCCTGGAAAACAGCGCACCTCATGTATGGACACACTGCGAGAT
TCACCCCAGCATGATCTTGGGTATCTGCGCCAGCATCATTCCGTTCCCTGATCATAACCA
GGCACGTTACGTCACC-TTAATTCTCTCGTGCTGTTCCTTACATGGAA-----ATAGTCC
CC
>langei
NTTGGCTCTCATGGCGACAATCTCTGTCGGGTCTATGTCGGGTCCCATTATCGACTTCCT
CGAGGAGTGGGGTCTCGAATCTCTAGAAGAGAATGCTCATTCATCGACACTCACAACGAA
GGTGTTTGTCAACGGTGTCTGGATGGGCGTCCATCGTGATCCGACCAATCTCATTGAGAC
TCTGAAGAAGCTCCGCCGCAAGGACGATGTCCACCCAGAGGTCTCCATCGTACGCGACAT
TCGAGAGAGAGAACTTCGGTTGTATACGGATCCCGGACGTGTTTGCCGGCCTTTATTCAT
TGTCGAGGACCAACAACTAGTCTTGCAGAAGAAGCACGTGAGGTGGCTCACTCAAGGTAC
TACGGACGACGGTGAAGATTTCAAATGGCAGCACCTGGCCAAATCAGGCGTCATCGAGTT
ACTGGATGCAGAAGAAGAGGAAACCGTAATGATTTGTATGACCCCGGAAGAGCTGGAGAC
AGCACGGCTTCATGGACGGGGAATGCCAACCAATAAAGTTGCCGCCGATTTCGACCCAGC
AGCTCGACTTAAGCCTTCCCTGGAAAACAGCGCACCTCATGTATGGACACACTGCGAGAT
TCACCCCAGCATGATCTTGGGTATCTGCGCCAGCATCATTCCGTTCCCTGATCATAACCA
GGCACGTTACGTCACC-TTAATTCTCTCGTGCTGTTCC----------------------
--
>FH12201
TTTGGCTCTCATGGCGACAATCTCTGTCGGGTCTATGTCGGGTCCCATTATCGACTTCCT
CGAGGAGTGGGGTCTCGAATCTCTAGAAGAGAAYGCYCATTCATCGACACTCACAACGAA
GGTGTTTGTCAACGGTGTCTGGATGGGCGTCCATCGTGAYCCGACCAATCTCATTGAGAC
TCTGAAAAAGCTCCGCCGCAAGGACGATGTCCACCCAGAGGTCTCCATCGTACGCGACAT
TCGAGAGAGAGAACTTCGGTTRTATACGGATCCCGGACGTGTTTGCCGGCCTTTATTCAT
TGTCGAGGACCAACAACTGGTCCTGCAGAAGAAGCACGTGAGGTGGCTCACTCAAGGTAC
TACGGACGACGGTGAAGATTTCAAATGGCAGCACCTGGCCAAATCAGGCGTCATCGAGTT
ACTGGATGCGGAAGAAGAGGAAACCGTAATGATTTGTATGACCCCGGAAGAGCTGGAGAC
AGCACGGCTTCATGGACGGGGAATGCCAACCAATAAAGTTGCCGCCGATTTTGACCCRGC
AGCTCGRCTKAAGCCTTCCCTGGAAAACAGCGCACCTCATGTATGGACRCACTGCGAGAT
TCACCCCAGCATGATCTTGGGTATCTGCGCCAGCATCATTCCKTTCCCTGATCATAACCA
GGCACGTTACGTCACC-TTAAYTCTCTCGTGCTGTTCCTTACATGRAA-----ATAGTCC
CC
>RITF2631
-----------------------------------------------------------T
CGAGGAGTGGGGTCTCGAATCTCTAGAAGAGAATGCCCATTCATCGACACTCACAACGAA
GGTGTTTGTCAACGGTGTCTGGATGGGCGTCCATCGTGATCCGACCAATCTCATTGAGAC
TCTGAAGAAGCTCCGCCGCAAGGACGATGTCCACCCAGAGGTCTCCATCGTACGCGACAT
TCGAGAGAGAGAACTTCGGTTGTATACGGATCCCGGACGTGTTTGCCGGCCTTTATTCAT
TGTCGAGGACCAACAACTGGTCTTGCAGAAGAAGCACGTGAGGTGGCTCACTCAAGGTAC
TACGGACGACGGTGAAGATTTCAAATGGCAGCACCTGGCCAAATCAGGCGTCATCGAGTT
ACTGGACGCGGAAGAAGAGGAAACCGTAATGATTTGTATGACCCCGGAAGAGCTGGAGAC
AGCACGGCTTCATGGACGGGGAATGCCAACCAATAAAGTTGCTGCCGAATTCGACCCAGC
AGCTCGACTTAAGCCTTCCCTGGAAAACAGCGCACCTCATGTATGGACGCACTG------
------------------------------------------------------------
----------GTCACC--------------------------------------------
--
>banwatchanensis
TTTGGCTCTCATGGCGACAATCTCTGTCGGGTCTATGTCGGGTCCCATTATCGACTTCCT
CGAGGAGTGGGGTCTCGAATCTCTGGAAGAGAATGCCCATTCATCGACTCTCACAACGAA
GGTGTTTGTCAACGGTGTCTGGATGGGCGTACATCGTGATCCGACCAATCTCATTGAGAC
TCTGAAGAAGCTCCGCCGCAAGGACGATGTCCACCCAGAGGTCTCCATCGTACGCGACAT
TCGAGAGAGAGAACTTCGGTTGTACACGGATCCCGGACGTGTTTGCCGGCCTTTATTCAT
TGTCGAGGACCAACAACTGGTCTTGCAGAAGAAGCACGTGAGGTGGCTCACTCAAGGTAC
TACGGACGACGGTGAAGATTTCAAGTGGCAGCACCTGGCCAAGTCAGGCGTCATCGAGTT
ACTGGATGCGGAAGAAGAGGAAACCGTAATGATTTGTATGACCCCGGAAGAGCTGGAGAC
AGCGCGGCTCCATGGACGGGGAATGCCAACCAATAAAGTTGCCGCCGAGTTCGACCCAGC
AGCTCGACTCAAGCCTTCCCTGGAAAACAGCGCACCTCATGTATGGACACACTGCGAGAT
TCACCCCAGCATGATCTTGGGTATCTGCGCCAGCATCATTCCGTTCCCTGATCATAACCA
GGCACGTTACGTCACC-TTAATTCTCTCGTGCTATTTCTTACATGAAA-----AACAGTC
CC
>RITF6329
-TTGGCTCTCATGGCGACAATCTCTGTCGGGTCTATGTCGGGTCCCATTATCGACTTCCT
CGAGGAGTGGGGTCTCGAATCTCTGGAAGAGAATGCCCATTCATCGACACTCACAACGAA
GGTGTTTGTCAACGGTGTCTGGATGGGCGTACATCGTGATCCGACCAATCTCATTGAGAC
TCTGAAGAAGCTCCGCCGCAAGGACGATGTCCACCCAGAGGTCTCCATCGTACGCGACAT
TCGAGAAAGAGAACTTCGGTTGTATACGGATCCCGGACGTGTTTGCCGGCCTTTATTCAT
TGTCGAGGACCAACAACTGGTCTTGCAGAAAAAGCACGTGAGGTGGCTCACTCAAGGTAC
TACGGACGACGGTGAAGATTTCAAATGGCAGCACCTGGCCAAATCAGGCGTCATCGAGTT
ACTGGATGCGGAAGAAGAGGAAACCGTAATGATTTGTATGACCCCGGAAGAGCTGGAGAC
AGCACGGCTCCATGGACGGGGAATGCCAACCAATAAAGTTGCCGCCGAGTTCGACCCAGC
AGCTCGACTCAAGCCTTCCCTGGAAAACAGCGCACCTCATGTATGGACGCACTGCGAGAT
TCACCCCAGCATGATCTTGGGTATCTGCGCCAGCATCATTCCGTTCCCTGATCATAACCA
GGCACGTTACGTCA----------------------------------------------
--
>RITF6340
---------------GACAATCTCTGTCGGGTCTATGTCGGGTCCCATTATCGACTTCCT
CGAGGAGTGGGGTCTCGAATCTCTGGAAGAGAATGCCCATTCATCGACACTCACAACGAA
GGTGTTTGTCAACGGTGTCTGGATGGGCGTACATCGTGATCCGACCAATCTCATTGAGAC
TCTGAAGAAGCTCCGCCGCAAGGACGATGTCCACCCAGAGGTCTCCATCGTACGCGACAT
TCGAGAAAGAGAACTTCGGTTGTATACGGATCCCGGACGTGTTTGCCGGCCTTTATTCAT
TGTCGAGGACCAACAACTGGTCTTGCAGAAGAAGCACGTGAGGTGGCTCACTCAAGGTAC
TACGGACGACGGTGAAGATTTCAAATGGCAGCACCTGGCCAAATCAGGCGTCATCGAGTT
ACTGGATGCGGAAGAAGAGGAAACCGTAATGATTTGTATGACCCCGGAAGAGCTGGAGAC
AGCACGGCTCCATGGACGGGGAATGCCAACCAATAAAGTTGCCGCCGAGTTCGACCCAGC
AGCTCGACTCAAGCCTTCCCTGGAAAACAGCGCACCTCATGTATGGACGCACTGCGAGAT
TCACCCCAGCATGATCTTGGGTATCTGCGCCAGCATCATTCCGTTCCCTGAT--------
------------------------------------------------------------
--
>RITF6349
TTTGGCTCTCATGGCGACAATCTCTGTCGGGTCTATGTCGGGTCCCATTATCGACTTCCT
CGAGGAGTGGGGTCTCGAATCTCTGGAAGAGAATGCCCATTCATCGACACTCACAACGAA
GGTGTTTGTCAACGGTGTCTGGATGGGCGTACATCGTGATCCGACCAATCTCATTGAGAC
TCTGAAGAAGCTCCGCCGCAAGGACGATGTCCACCCAGAGGTCTCCATCGTACGCGACAT
TCGAGAAAGAGAACTTCGGTTGTATACGGATCCCGGACGTGTTTGCCGGCCTTTATTCAT
TGTCGAGGACCAACAACTGGTCTTGCAGAAGAAGCACGTGAGGTGGCTCACTCAAGGTAC
TACGGACGACGGTGAAGATTTCAAATGGCAGCACCTGGCCAAATCAGGCGTCATCGAGTT
ACTGGATGCGGAAGAAGAGGAAACCGTAATGATTTGTATGACCCCGGAAGAGCTGGAGAC
AGCACGGCTCCATGGACGGGGAATGCCAACCAATAAAGTTGCCGCCGAGTTCGACCCAGC
AGCTCGACTCAAGCCTTCCCTGGAAAACAGCGCACCTCATGTATGGACGCACTGCGAGAT
TCACCCCAGCATGATCTTGGGTATCTGCGCCAGCATCATTCCGTTCCCTGATCATAACCA
GGCACGTTACGTCAMC-TTAATTCTCTCATGCTGTTCCTTACATGAAA-----ATAGTCC
CC
>RITF3282
-------------------------------------------------ATCGACTTCCT
CGAGGAGTGGGGTCTCGAATCTCTGGAAGAGAATGCCCATTCATCGACACTCACAACGAA
GGTGTTTGTCAACGGTGTCTGGATGGGCGTACATCGTGATCCGACCAATCTCATTGAGAC
TCTGAAGAAGCTCCGCCGCAAGGACGATGTCCACCCAGAGGTCTCCATCGTACGCGACAT
TCGAGAAAGAGAACTTCGGTTGTATACGGATCCCGGACGTGTTTGCCGGCCTTTATTCAT
TGTCGAGGACCAACAACTGGTCTTGCAGAAGAAGCACGTGAGGTGGCTCACTCAAGGTAC
TACGGACGACGGTGAAGATTTCAAATGGCAGCACCTGGCCAAATCAGGCGTCATCGAGTT
ACTGGATGCGGAAGAAGAGGAAACCGTAATGATTTGTATGACCCCGGAAGAGCTGGAGAC
AGCACGGCTCCATGGACGGGGAATGCCAACCAATAAAGTTGCCGCCGAGTTCGACCCAGC
AGCTCGACTCAAGCCTTCCCTGGAAAACAGCGCACCTCATGTATGGACGCACTGCGAGAT
TCACCCCAGCATGATCTTGGGTATCTGCGCCAGCATCATTCCGTTCCCTGATCATAACCA
GGCACGTTACGTCA----------------------------------------------
--
>RITF6973
TTTRGCTCTCATGGCGACAATCTCTGTCGGGTCTATGTCGGGTCCCATTATCGACTTCCT
CGAGGAGTGGGGTCTCGAATCTCTGGAAGAGAATGCCCATTCATCGACACTCACAACGAA
GGTGTTTGTCAACGGTGTCTGGATGGGCGTCCATCGTGATCCGACCAATCTCATTGAGAC
TCTGAAGAAGCTCCGCCGCAAGGACGATGTCCACCCAGAGGTCTCCATCGTACGCGACAT
TCGAGAGAGAGAACTTCGGTTGTATACGGATCCCGGACGTGTTTGCCGGCCTTTATTCAT
TGTCGAGGACCAACAACTGGTCTTGCAGAAGAAGCACGTGAGGTGGCTCACTCAAGGTAC
TACGGACGAGGGTGAAGATTTCAAATGGCAGCACCTGGCCAAATCAGGCGTCATCGAGTT
ACTGGATGCGGAAGAAGAGGAAACTGTAATGATTTGTATGACCCCGGAAGAGCTGGAGAC
AGCACGGCTTCATGGACGGGGAATGCCAACCAATAAAGTTGCTGCCGAATTCGACCCAGC
AGCTCGACTTAAGCCTTCCTCGGAAAACAGCGCGCCTCATGTATGGACCCACTGCGAGAT
TCACCCCAGCATGATCTTGGGTATCTGCGCCAGCATCATTCCGTTCCCTGATCATAACCA
GGCACGTTACGTCACC-TTAATTCTCTCGTGCTGTTCCTTACATGGAA-----ACAGTCC
CC
>RITF6868
-------CTCATGGCGACAATCTCTGTCGGGTCYATGTCGGGTCCCATTATCGACTTCCT
CGAGGAGTGGGGTCTCGAATCTCTGGAAGAGAATGCCCATTCATCGACACTCACAACGAA
GGTGTTTGTCAACGGTGTCTGGATGGGCGTCCATCGTGATCCGACCAATCTCATTGAGAC
TCTGAAGAAGCTCCGCCGCAAGGACGATGTCCACCCAGAGGTCTCCATCGTACGCGACAT
TCGAGAGAGAGAACTTCGGTTGTATACGGATCCCGGACGTGTTTGCCGGCCTTTATTCAT
TGTYGAGGACCAACAACTGGTCTTGCAGAAGAAGCACGTGAGGTGGCTCACTCAAGGTAC
TACGGACGAGGGTGAAGATTTCAAATGGCAGCACCTGGCCAAATCAGGCGTCATCGAGTT
ACTGGATGCGGAAGAAGAGGAAACTGTAATGATTTGTATGACCCCGGAAGAGCTGGAGAC
AGCACGGCTTCATGGACGGGGAATGCCAACCAATAAAGTTGCTGCCGAATTCGACCCAGC
AGCTCGACTTAAGCCTTCCTCGGAAAACAGCGCGCCTCATGTATGGACCCACTGCGAGAT
TCACCCCAGCATGATCTTGGGTATCTGCGCCAGCATCATTCCGTTCCCTGATCATAACCA
GGCACGTTACGTCACC-TTAATTCTCTCGTGCTGTTCCTTACATGGAA-----A------
--
>RITF6474
-----CTCTCATGGCGACAATCTCTGTCGGGTCCATGTCGGGTCCCATTATCGACTTCCT
CGAGGAGTGGGGTCTCGAATCTCTGGAAGAGAATGCCCATTCATCGACACTCACAACGAA
GGTGTTTGTCAACGGTGTCTGGATGGGCGTCCATCGTGATCCGACCAATCTCATTGAGAC
TCTGAAGAAGCTCCGCCGCAAGGACGATGTCCACCCAGAGGTCTCCATCGTACGCGACAT
TCGAGAGAGAGAACTTCGGTTGTATACGGATCCCGGACGTGTTTGCCGGCCTTTATTCAT
TGTTGAGGACCAACAACTGGTCTTGCAGAAGAAGCACGTGAGGTGGCTCACTCAAGGTAC
TACGGACGAGGGTGAAGATTTCAAATGGCAGCACCTGGCCAAATCAGGCGTCATCGAGTT
ACTGGATGCGGAAGAAGAGGAAACTGTAATGATTTGTATGACCCCGGAAGAGCTGGAGAC
AGCACGGCTTCATGGACGGGGAATGCCAACCAATAAAGTTGCTGCCGAATTCGACCCAGC
AGCTCGACTTAAGCCTTCCTCGGAAAACAGCGCGCCTCATGTATGGACGCACTGCGAGAT
TCACCCCAGCATGATCTTGGGTATCTGCGCCAGCATCATTCCGTTCCCTGATCA------
------------------------------------------------------------
--
>RITF3131
-TTGGCTCTCATGGCGACAATCTCTGTCGGGTCTATGTCGGGTCCCATTATCGACTTCCT
CGAGGAGTGGGGTCTCGAATCTCTRGAAGAGAATGCCCATTCATCGACACTCACAACGAA
GGTGTTTGTCAACGGTGTCTGGATGGGCGTCCATCGTGATCCGACCAATCTCATTGAGAC
TCTGAAGAAGCTCCGCMGAAAGGACGATGTCCACCCAGAGGTCTCCATCGTACGCGACAT
TCGAGAGAGAGAACTTCGGTTATATACGGATCCCGGACGTGTTTGCCGGCCTTTATTCAT
TGTCGAGGACCAACAACTGGTCTTGCGGAAGAAGCACGTGAGGTGGCTCACTCAAGGTAC
TACGGACGACGGTGAAGATTTCAAATGGCAGCACCTGGCCAAATCAGGCGTCATCGAGTT
ACTGGATGCGGAAGAAGAGGAAACCGTAATGATTTGTATGACCCCGGAAGAGCTCGAGAC
AGCACGGCTTCATGGACGGGGAATGCCAACCAATAAAGTTGCCGCCGATTTCGACCCAGC
AGCTCGACTTAAGCCTTCCCTGGAAAACAGCGCACCTCATGTATGGACACACTGCGAGAT
TCACCCCAGCATGATCTTGGGTATCTGCGCCAGCATCATTCCGTTCCCTGATCATAACCA
G-----------------------------------------------------------
--
>RITF2912
-TTGGCTCTCATGGCGACAATCTCTGTCGGGTCTATGTCGGGTCCCATTATCGACTTCCT
CGAGGAGTGGGGTCTCGAATCTCTRGAAGAGAATGCCCATTCATCGACACTCACAACGAA
GGTGTTTGTCAACGGTGTCTGGATGGGCGTCCATCGTGATCCGACCAATCTCATTGAGAC
TCTGAAGAAGCTCCGCMGAAAGGACGATGTCCACCCAGAGGTCTCCATCGTACGCGACAT
TCGAGAGAGAGAACTTCGGTTATATACGGATCCCGGACGTGTTTGCCGGCCTTTATTCAT
TGTCGAGGACCAACAACTGGTCTTGCGGAAGAAGCACGTGAGGTGGCTCACTCAAGGTAC
TACGGACGACGGTGAAGATTTCAAATGGCAGCACCTGGCCAAATCAGGCGTCATCGAGTT
ACTGGATGCGGAAGAAGAGGAAACCGTAATGATTTGTATGACCCCGGAAGAGCTCGAGAC
AGCACGGCTTCATGGACGGGGAATGCCAACCAATAAAGTTGCCGCCGATTTCGACCCAGC
AGCTCGACTTAAGCCTTCCCTGGAAAACAGCGCACCTCATGTATGGACACACTGCGAGAT
TCACCCCAGCATGATCTTGGGTATCTGCGCCAGCATCATTCCGTTCCCTGATCATAACCA
G-----------------------------------------------------------
--
>RITF6982
TTTGGCTCTCATGGCGACAATCTCTGTCGGGTCTATGTCGGGTCCCATTATCGACTTCCT
CGAGGAGTGGGGTCTCGAATCTCTRGAAGAGAATGCCCATTCATCGACACTCACAACGAA
GGTGTTTGTCAACGGTGTCTGGATGGGCGTCCATCGTGATCCGACCAATCTCATTGAGAC
TCTGAAGAAGCTCCGCMGAAAGGACGATGTCCACCCAGAGGTCTCCATCGTACGCGACAT
TCGAGAGAGAGAACTTCGGTTATATACGGATCCCGGACGTGTTTGCCGGCCTTTATTCAT
TGTCGAGGACCAACAACTGGTCTTGCGGAAGAAGCACGTGAGGTGGCTCACTCAAGGTAC
TACGGACGACGGTGAAGATTTCAAATGGCAGCACCTGGCCAAATCAGGCGTCATCGAGTT
ACTGGATGCGGAAGAAGAGGAAACCGTAATGATTTGTATGACCCCGGAAGAGCTCGAGAC
AGCACGGCTTCATGGACGGGGAATGCCAACCAATAAAGTTGCCGCCGATTTCGACCCAGC
AGCTCGACTTAAGCCTTCCCTGGAAAACAGCGCACCTCATGTATGGACACACTGCGAGAT
TCACCCCAGCATGATCTTGGGTATCTGCGCCAGCATCATTCCGTTCCCTGATCATAACCA
GGCACGTTACGTCACC-TTAATCCTCTCGTGCTGTTCCTTACATGAAA-----ATAGTCC
CC
>RITF6734
-TTGGCTCTCATGGCGACAATCTCTGTCGGGTCTATGTCGGGTCCCATTATCGACTTCCT
CGAGGAGTGGGGTCTCGAATCTCTRGAAGAGAATGCCCATTCATCGACACTCACAACGAA
GGTGTTTGTCAACGGTGTCTGGATGGGCGTCCATCGTGATCCGACCAATCTCATTGAGAC
TCTGAAGAAGCTCCGCMGAAAGGACGATGTCCACCCAGAGGTCTCCATCGTACGCGACAT
TCGAGAGAGAGAACTTCGGTTATATACGGATCCCGGACGTGTTTGCCGGCCTTTATTCAT
TGTCGAGGACCAACAACTGGTCTTGCGGAAGAAGCACGTGAGGTGGCTCACTCAAGGTAC
TACGGACGACGGTGAAGATTTCAAATGGCAGCACCTGGCCAAATCAGGCGTCATCGAGTT
ACTGGATGCGGAAGAAGAGGAAACCGTAATGATTTGTATGACCCCGGAAGAGCTCGAGAC
AGCACGGCTTCATGGACGGGGAATGCCAACCAATAAAGTTGCCGCCGATTTCGACCCAGC
AGCTCGACTTAAGCCTTCCCTGGAAAACAGCGCACCTCATGTATGGACACACTGCGAGAT
TCACCCCAGCATGATCTTGGGTATCTGCGCCAGCATCATTCCGTTCCCTGATCATAACCA
G-----------------------------------------------------------
--
>RITF6905
-------CTCATGGCGACAATCTCTGTCGGGTCAATGTCAGGTCCCATTATCGACTTCCT
CGAGGAGTGGGGTCTCGAATCCCTAGAAGAGAATGCCCATTCATCGACACTCACAACGAA
GGTGTTTGTTAACGGTGTCTGGATGGGCGTCCATCGTGATCCGACCAATCTCATTGAGAC
TCTGAAGAAGCTCCGCCGCAAGGACGACGTCCACCCAGAGGTCTCCATCGTACGCGACAT
TCGAGAGAGAGAACTTCGGTTGTATACGGATCCCGGACGTGTTTGCCGGCCTTTATTCAT
TGTCGAGGACCAACAACTGGTCTTGCAGAAGAAGCACGTGAGGTGGCTCACTCAAGGTAC
TACGGACGACGGTGAAGATTTCAAATGGCAGCACCTGGCCAAATCAGGCGTCATCGAGTT
GCTGGATGCGGAAGAAGAGGAAACCGTAATGATTTGTATGACCCCGGAAGAACTGGAGAC
AGCACGGCTCCATGGACGGGGAATGCCAACCAATAAAGTTGCCGCCGATTTCGACCCAGC
AGCTCGACTCAAGCCTTCCCTGGAGAACAGCGCACCTCATGTATGGACGCACTGCGAGAT
TCACCCCAGCATGATCTTGGGTATCTGCGCCAGCATCATTCCGTTCCCTGATCATAACCA
GGCACGTTACGTCACCATTAATTCTCTCGTGCTGTTCCTTACATGAAA-----ATAGTCC
CC
>RITF6907
-----CTCTCATGGCGACAATCTCTGTCGGGTCAATGTCAGGTCCCATTATCGACTTCCT
CGAGGAGTGGGGTCTCGAATCCCTAGAAGAGAATGCCCATTCATCGACACTCACAACGAA
GGTGTTTGTTAACGGTGTCTGGATGGGCGTCCATCGTGATCCGACCAATCTCATTGAGAC
TCTGAAGAAGCTCCGCCGCAAGGACGACGTCCACCCAGAGGTCTCCATCGTACGCGACAT
TCGAGAGAGAGAACTTCGGTTGTATACGGATCCCGGACGTGTTTGCCGGCCTTTATTCAT
TGTCGAGGACCAACAACTGGTCTTGCAGAAGAAGCACGTGAGGTGGCTCACTCAAGGTAC
TACGGACGACGGTGAAGATTTCAAATGGCAGCACCTGGCCAAATCAGGCGTCATCGAGTT
GCTGGATGCGGAAGAAGAGGAAACCGTAATGATTTGTATGACCCCGGAAGAACTGGAGAC
AGCACGGCTCCATGGACGGGGAATGCCAACCAATAAAGTTGCCGCCGATTTCGACCCAGC
AGCTCGACTCAAGCCTTCCCTGGAGAACAGCGCACCTCATGTATGGACGCACTGCGAGAT
TCACCCCAGCATGATCTTGGGTATCTGCGCCAGCATCATTCCGTTCCCTGATCATAACCA
GGCACGTTACGTCACCATTAATTCTCTCGTGCTGTTCCTTACATGAAA-----ATAGTCC
CC
>RITF6908
----------------ACAATCTCTGTCGGGTCAATGTCAGGTCCCATTATCGACTTCCT
CGAGGAGTGGGGTCTCGAATCCCTAGAAGAGAATGCCCATTCATCGACACTCACAACGAA
GGTGTTTGTTAACGGTGTCTGGATGGGCGTCCATCGTGATCCGACCAATCTCATTGAGAC
TCTGAAGAAGCTCCGCCGCAAGGACGACGTCCACCCAGAGGTCTCCATCGTACGCGACAT
TCGAGAGAGAGAACTTCGGTTGTATACGGATCCCGGACGTGTTTGCCGGCCTTTATTCAT
TGTCGAGGACCAACAACTGGTCTTGCAGAAGAAGCACGTGAGGTGGCTCACTCAAGGTAC
TACGGACGACGGTGAAGATTTCAAATGGCAGCACCTGGCCAAATCAGGCGTCATCGAGTT
GCTGGATGCGGAAGAAGAGGAAACCGTAATGATTTGTATGACCCCGGAAGAACTGGAGAC
AGCACGGCTCCATGGACGGGGAATGCCAACCAATAAAGTTGCCGCCGATTTCGACCCAGC
AGCTCGACTCAAGCCTTCCCTGGAGAACAGCGCACCTCATGTATGGACGCACTGCGAGAT
TCACCCCAGCATGATCTTGGGTATCTGCGCCAGCATCATTCCGTTCCCTGATCATAACCA
GGCACGTTACGTCACCATTAATTCTCTCGTGCTGTTCCTTACATGAAA-----ATAGTCC
--
>RITF6906
-----CTCTCATGGCGACAATCTCTGTCGGGTCAATGTCAGGTCCCATTATCGACTTCCT
CGAGGAGTGGGGTCTCGAATCCCTAGAAGAGAATGCCCATTCATCGACACTCACAACGAA
GGTGTTTGTTAACGGTGTCTGGATGGGCGTCCATCGTGATCCGACCAATCTCATTGAGAC
TCTGAAGAAGCTCCGCCGCAAGGACGACGTCCACCCAGAGGTCTCCATCGTACGCGACAT
TCGAGAGAGAGAACTTCGGTTGTATACGGATCCCGGACGTGTTTGCCGGCCTTTATTCAT
TGTCGAGGACCAACAACTGGTCTTGCAGAAGAAGCACGTGAGGTGGCTCACTCAAGGTAC
TACGGACGACGGTGAAGATTTCAAATGGCAGCACCTGGCCAAATCAGGCGTCATCGAGTT
GCTGGATGCGGAAGAAGAGGAAACCGTAATGATTTGTATGACCCCGGAAGAACTGGAGAC
AGCACGGCTCCATGGACGGGGAATGCCAACCAATAAAGTTGCCGCCGATTTCGACCCAGC
AGCTCGACTCAAGCCTTCCCTGGAGAACAGCGCACCTCATGTATGGACGCACTGCGAGAT
TCACCCCAGCATGATCTTGGGTATCTGCGCCAGCATCATTCCGTTCCCTGATCATAACCA
GGCACGTTACGTCACCATTAATTCTCTCGTGCTGTTCCTTACATGAAA------------
--
>RITF6914
TTTGGCTCTCATGGCGACAATCTCTGTCGGGTCAATGTCAGGTCCCATTATCGACTTCCT
CGAGGAGTGGGGTCTCGAATCCCTAGAAGAGAATGCCCATTCATCGACACTCACAACGAA
GGTGTTTGTTAACGGTGTCTGGATGGGCGTCCATCGTGATCCGACCAATCTCATTGAGAC
TCTGAAGAAGCTCCGCCGCAAGGACGACGTCCACCCAGAGGTCTCCATCGTACGCGACAT
TCGAGAGAGAGAACTTCGGTTGTATACGGATCCCGGACGTGTTTGCCGGCCTTTATTCAT
TGTCGAGGACCAACAACTGGTCTTGCAGAAGAAGCACGTGAGGTGGCTCACTCAAGGTAC
TACGGACGACGGTGAAGATTTCAAATGGCAGCACCTGGCCAAATCAGGCGTCATCGAGTT
GCTGGATGCGGAAGAAGAGGAAACCGTAATGATTTGTATGACCCCGGAAGAACTGGAGAC
AGCACGGCTCCATGGACGGGGAATGCCAACCAATAAAGTTGCCGCCGATTTCGACCCAGC
AGCTCGACTCAAGCCTTCCCTGGAAAACAGCGCACCTCATGTATGGACGCACTGCGAGAT
TCACCCCAGCATGATCTTGGGTATCTGCGCCAGCATCATTCCGTTCCCTGATCATAACCA
GGCACGTTACGTCACCATTAATTCTCTCGTGCTGTTCCTTACATGAAA-----AT-----
--
>RITF3219
----------------------------------------------------GACTTCCT
CGAGGAGTGGGGTCTCGAATCCCTAGAAGAGAATGCCCATTCATCGACACTTACAACGAA
GGTGTTTGTCAACGGTGTCTGGATGGGCGTCCATCGTGATCCGACCAATCTCATTGAGAC
TCTGAAGAAGCTCCGCCGCAAGGACGATGTCCACCCGGAGGTCTCCATCGTACGCGACAT
TCGAGAGAGAGAACTTCGGTTGTATACGGATCCCGGACGTGTTTGCCGGCCTTTATTCAT
TGTCGAGGACCAACAACTGGTCTTGCAGAAGAAGCACGTGAGGTGGCTCACTCAAGGTAC
TACAGACGACGGTGAAGATTTCAAATGGCAGCACCTGGCCAAATCAGGCGTCATCGAGTT
ACTGGATGCGGAAGAAGAGGAAACCGTGATGATTTGTATGACCCCGGAAGAGCTGGAGAC
AGCACGGCTCCATGGACGGGGAATGCCAACCAATAAAGTTGCCGCCGATTTCGACCCAGC
AGCTCGACTCAAGCCTTCCCTGGAAAACAGCGCACCTCATGTATGGACGCATTGCGAGAT
TCACCCCAGCATGATCTTGGGTATCTGTGCCAGCATTATTCCGTTCCCTGATCATAA---
------------------------------------------------------------
--
>RITF6264
TTTGGCTCTCATGGCGACAATCTCTGTCGGGTCTATGTCGGGTCCCATTATCGACTTCCT
CGAGGAGTGGGGTCTCGAATCCCTAGAAGAGAATGCCCATTCATCGACACTTACAACGAA
GGTGTTTGTCAACGGTGTCTGGATGGGCGTCCATCGTGATCCGACCAATCTCATTGAGAC
TCTGAAGAAGCTCCGCCGCAAGGACGATGTCCACCCGGAGGTCTCCATCGTACGCGACAT
TCGAGAGAGAGAACTTCGGTTGTATACGGATCCCGGACGTGTTTGCCGGCCTTTATTCAT
TGTCGAGGACCAACAACTGGTCTTGCAGAAGAAGCACGTGAGGTGGCTCACTCAAGGTAC
TACAGACGACGGTGAAGATTTCAAATGGCAGCACCTGGCCAAATCAGGCGTCATCGAGTT
ACTGGATGCGGAAGAAGAGGAAACCGTGATGATTTGTATGACCCCGGAAGAGCTGGAGAC
AGCACGGCTCCATGGACGGGGAATGCCAACCAATAAAGTTGCCGCCGATTTCGACCCAGC
AGCTCGACTCAAGCCTTCCCTGGAAAACAGCGCACCTCATGTATGGACGCATTGCGAGAT
TCACCCCAGCATGATCTTGGGTATCTGTGCCAGCATTATTCCGTTCCCTGATCATAACCA
GGCACGTTACGTCACC-TTGATTCTCTC--------------------------------
--
>RITF3343
-TTGGCTCTCATGGCGACAATCTCTGTCGGGTCTATGTCGGGTCCCATTATCGACTTCCT
CGAGGAGTGGGGTCTCGAATCCCTAGAAGAGAATGCCCATTCATCAACACTTACAACGAA
GGTGTTTGTCAACGGTGTCTGGATGGGCGTCCATCGTGATCCGACCAATCTCATTGAGAC
TCTGAAGAAGCTCCGCCGCAAGGACGATGTCCACCCGGAGGTCTCCATCGTACGCGACAT
TCGAGAGAGAGAACTTCGGTTGTATACGGATCCCGGACGTGTTTGCCGGCCTTTATTCAT
TGTCGAGGACCAACAACTGGTCTTGCAGAAGAAGCACGTGAGGTGGCTCACTCAAGGTAC
TACAGACGACGGTGAAGATTTCAAATGGCAGCACCTGGCCAAATCAGGCGTCATCGAGTT
ACTGGATGCGGAAGAAGAGGAAACCGTGATGATTTGTATGACCCCGGAAGAGCTGGAGAC
AGCACGGCTCCATGGACGGGGAATGCCAACCAATAAAGTTGCCGCCGATTTCGACCCAGC
AGCTCGACTCAAGCCTTCCCTGGAAAACAGCGCACCTCATGTATGGACGCATTGCGAGAT
TCACCCCAGCATGATCTTGGGTATCTGTGCCAGCATTATTCCGTTCCCTGATCATAACCA
GGCACGTTACGTCACC-TTGATTCTCTCGTGCTGT-------------------------
--
>RITF6860
TTTGGCTCTCATGGCGACAATCTCTGTCGGGTCCATGTCGGGTCCCATTATCGATTTCCT
CGAGGAGTGGGGTCTCGAATCCCTGGAAGAGAATGCCCATTCATCGACACTCACAACGAA
GGTGTTTGTCAACGGTGTCTGGATGGGCGTCCATCGTGATCCGACCAATCTCATTGAGAC
TCTGAAGAAGCTCCGCCGCAAGGACGATGTCCACCCAGAGGTCTCCATCGTACGCGACAT
TCGAGAGAGAGAGCTTCGGTTGTATACGGATCCCGGACGTGTTTGCCGGCCTTTATTCAT
TGTCGAGGACCAACAACTGGTTTTGCAGAAGAAGCACGTGAGGTGGCTCACTCAAGGTAC
TACGGACGAAGGTGAAGATTTCAAATGGCAGCACCTGGCCAAATCAGGCGTCATCGAGTT
ACTGGATGCGGAAGAAGAGGAAACCGTAATGATTTGTATGACCCCGGAAGAGCTGGAGAC
AGCACGGCTCCATGGACGGGGAATGCCAACCAATAAAGTTGCCGCCGATTTCGACCCAGC
AGCTCGACTCAAGCCTTCCCTGGAAAACAGCGCACCTCATGTATGGACGCACTGCGAGAT
TCACCCCAGCATGATTTTGGGTATCTGCGCCAGCATCATTCCGTTCCCTGATCATAACCA
GGCACGTTACGTCACC-TTAATTCTCTCGTGCTGTTTCTTACATGAAATGAAAATAGTCC
CC
>RITF5885
TTTGGCTCTCATGGCGACAATCTCTGTCGGGTCCATGTCGGGTCCCATTATCGATTTCCT
CGAGGAGTGGGGTCTCGAATCCCTGGAAGAGAATGCCCATTCATCGACACTCACAACGAA
GGTGTTTGTCAACGGTGTCTGGATGGGCGTCCATCGTGATCCGACCAATCTCATTGAGAC
TCTGAAGAAGCTCCGCCGCAAGGACGATGTCCACCCAGAGGTCTCCATCGTACGCGACAT
TCGAGAGAGAGAGCTTCGGTTGTATACGGATCCCGGACGTGTTTGCCGGCCTTTATTCAT
TGTCGAGGACCAACAACTGGTTTTGCAGAAGAAGCACGTGAGGTGGCTCACTCAAGGTAC
TACGGACGAAGGTGAAGATTTCAAATGGCAGCACCTGGCCAAATCAGGCGTCATCGAGTT
ACTGGATGCGGAAGAAGAGGAAACCGTAATGATTTGTATGACCCCGGAAGAGCTGGAGAC
AGCACGGCTCCATGGACGGGGAATGCCAACCAATAAAGTTGCCGCCGATTTCGACCCAGC
AGCTCGACTCAAGCCTTCCCTGGAAAACAGCGCACCTCATGTATGGACGCACTGCGAGAT
TCACCCCAGCATGATTTTGGGTATCTGCGCCAGCATCATTCCGTTCCCTGATCATAACCA
GGCACGTTACGTCACC-TTAATTCTCTCGTGCTGTTTCTTACATGAAATGAAAATAGTCC
CC
>RITF5142
TTTGGCTCTCATGGCGACAATCTCTGTCGGGTCCATGTCGGGTCCCATTATCGATTTCCT
CGAGGAGTGGGGTCTCGAATCCCTGGAAGAGAATGCCCATTCATCGACACTCACAACGAA
GGTGTTTGTCAACGGTGTCTGGATGGGCGTCCATCGTGATCCGACCAATCTCATTGAGAC
TCTGAAGAAGCTCCGCCGCAAGGACGATGTCCACCCAGAGGTCTCCATCGTACGCGACAT
TCGAGAGAGAGAGCTTCGGTTGTATACGGATCCCGGACGTGTTTGCCGGCCTTTATTCAT
TGTCGAGGACCAACAACTGGTTTTGCAGAAGAAGCACGTGAGGTGGCTCACTCAAGGTAC
TACGGACGAAGGTGAAGATTTCAAATGGCAGCACCTGGCCAAATCAGGCGTCATCGAGTT
ACTGGATGCGGAAGAAGAGGAAACCGTAATGATTTGTATGACCCCGGAAGAGCTGGAGAC
AGCACGGCTCCATGGACGGGGAATGCCAACCAATAAAGTTGCCGCCGATTTCGACCCAGC
AGCTCGACTCAAGCCTTCCCTGGAAAACAGCGCACCTCATGTATGGACGCACTGCGAGAT
TCACCCCAGCATGATTTTGGGTATCTGCGCCAGCATCATTCCGTTCCCTGATCATAACCA
GGCACGTTACGTCACC-TT-----------------------------------------
--
>RITF6855
TTTGGCTCTCATGGCGACAATCTCTGTCGGGTCCATGTCGGGTCCCATTATCGATTTCCT
CGAGGAGTGGGGTCTCGAATCCCTGGAAGAGAATGCCCATTCATCGACACTCACAACGAA
GGTGTTTGTCAACGGTGTCTGGATGGGCGTCCATCGTGATCCGACCAATCTCATTGAGAC
TCTGAAGAAGCTCCGCCGCAAGGACGATGTCCACCCAGAGGTCTCCATCGTACGCGACAT
TCGAGAGAGAGAGCTTCGGTTGTATACGGATCCCGGACGTGTTTGCCGGCCTTTATTCAT
TGTCGAGGACCAACAACTGGTTTTGCAGAAGAAGCACGTGAGGTGGCTCACTCAAGGTAC
TACGGACGAAGGTGAAGATTTCAAATGGCAGCACCTGGCCAAATCAGGCGTCATCGAGTT
ACTGGATGCGGAAGAAGAGGAAACCGTAATGATTTGTATGACCCCGGAAGAGCTGGAGAC
AGCACGGCTCCATGGACGGGGAATGCCAACCAATAAAGTTGCCGCCGATTTCGACCCAGC
AGCTCGACTCAAGCCTTCCCTGGAAAACAGCGCACCTCATGTATGGACGCACTGCGAGAT
TCACCCCAGCATGATTTTGGGTATCTGCGCCAGCATCATTCCGTTCCCTGATCATAACCA
GGCACGTTACGTCACC-TTAATTCTCTCGTGCTGTTCCTTACATGAAATGAAAATA----
--
>RITF6740
TTTGGCTCTCATGGCGACAATCTCTGTCGGGTCCATGTCGGGTCCCATTATCGATTTCCT
CGAGGAGTGGGGTCTCGAATCCCTGGAAGAGAATGCCCATTCATCGACACTCACAACGAA
GGTGTTTGTCAACGGTGTCTGGATGGGCGTCCATCGTGATCCGACCAATCTCATTGAGAC
TCTGAAGAAGCTCCGCCGCAAGGACGATGTCCACCCAGAGGTCTCCATCGTACGCGACAT
TCGAGAGAGAGAGCTTCGGTTGTATACGGATCCCGGACGTGTTTGCCGGCCTTTATTCAT
TGTCGAGGACCAACAACTGGTTTTGCAGAAGAAGCACGTGAGGTGGCTCACTCAAGGTAC
TACGGACGAAGGTGAAGATTTCAAATGGCAGCACCTGGCCAAATCAGGCGTCATCGAGTT
ACTGGATGCGGAAGAAGAGGAAACCGTAATGATTTGTATGACCCCGGAAGAGCTGGAGAC
AGCACGGCTCCATGGACGGGGAATGCCAACCAATAAAGTTGCCGCCGATTTCGACCCAGC
AGCTCGACTCAAGCCTTCCCTGGAAAACAGCGCACCTCATGTATGGACGCACTGCGAGAT
TCACCCCAGCATGATTTTGGGTATCTGCGCCAGCATCATTCCGTTCCCTGATCATAACCA
GGCACGTTACGTCACC-TTAATTCTCTCGTGCTGTTCCTTACATGAAATGAAAATAGTCC
CC
>RITF6859
TTTGGCTCTCATGGCGACAATCTCTGTCGGGTCCATGTCGGGTCCCATTATCGATTTCCT
CGAGGAGTGGGGTCTCGAATCCCTGGAAGAGAATGCCCATTCATCGACCCTCACAACGAA
GGTGTTTGTCAACGGTGTCTGGATGGGCGTCCATCGTGATCCGACCAATCTCATTGAGAC
TCTGAAGAAGCTCCGCCGCAAGGACGATGTCCACCCAGAGGTCTCCATCGTACGCGACAT
TCGAGAGAGAGAGCTTCGGTTGTATACGGATCCCGGACGTGTTTGCCGGCCTTTATTCAT
TGTCGAGGACCAACAACTGGTTTTGCAGAAGAAGCACGTGAGGTGGCTCACTCAAGGTAC
TACGGACGAAGGTGAAGATTTCAAATGGCAGCACCTGGCCAAATCAGGCGTCATCGAGTT
ACTGGATGCGGAAGAAGAGGAAACCGTAATGATTTGTATGACCCCGGAAGAGCTGGAGAC
AGCACGGCTCCATGGACGGGGAATGCCAACCAATAAAGTTGCCGCCGATTTCGACCCAGC
AGCTCGACTCAAGCCTTCCCTGGAAAACAGCGCACCTCATGTATGGACGCACTGCGAGAT
TCACCCCAGCATGATTTTGGGTATCTGCGCCAGCATCATTCCGTTCCCTGATCATAACCA
GGCACGTTACGTCACC-TTAATTCTCTCGTGCTGTTCCTTACATGAAATGAAAATAGTCC
CC
>RITF6487
TTTGGCTCTCATGGCRACAATCTCTGTCGGGTCTATGTCGGGTCCCATTATCGACTTCCT
CGAGGAGTGGGGTCTCGAATCTCTAGAAGAGAATGCCCATTCATCGACGCTCACAACGAA
GGTGTTTGTCAACGGTGTCTGGATGGGCGTCCATCGTGATCCGACCAATCTCATTGAGAC
TCTGAAGAAGCTCCGGCGCAAGGACGATGTCCACCCAGAGGTCTCCATCGTACGCGACAT
TCGAGAGAGAGAACTTCGGTTGTATACGGATCCCGGACGTGTTTGCCGGCCCTTATTCAT
TGTCGAGGACCAACAACTGGTCTTGCAGAAGAAGCACGTGAGGTGGCTCACTCAAGGTAC
TACGGACGAGGGTGAAGATTTCAAATGGCAGCACCTGGCCAAATCAGGCGTCATCGAGTT
ACTGGATGCGGAAGAAGAGGAAACCGTAATGATTTGTATGACCCCGGAAGAAYTGGAGAC
AGCACGGCTCCATGGACGRGGAATGCCCACCAATAAAGTTGCCGCCGATTTCGACCCAGC
AGCTCGACTCAAGCCTTCCCTGGAAAACAGCGCACCTCATGTATGGACGCACTGCGAGAT
TCACCCCAGCATGATCTTGGGTATCTGCGCCAGCATCATTCCGTTCCCTGATCATAACCA
GGCACGTTACGTCACCATTAATTCTCTCGTGCTGTTCCTTACATGAAA-----ATAGTCC
CC
>RITF5886
-TTGGCTCTCATGGCGACAATCTCTGTCGGGTCTATGTCGGGTCCCATTATCGACTTCCT
CGAGGAGTGGGGTCTCGAATCCCTAGAAGAGAATGCCCATTCATCGACACTCACGACGAA
GGTGTTTGTTAATGGTGTTTGGATGGGCGTCCATCGTGATCCGACCAATCTCATTGAGAC
TCTGAAGAAGCTCCGCCGCAAGGACGATGTCCACCCAGAGGTCTCCATCGTACGCGACAT
TCGAGAGAGAGAACTTCGGTTGTATACGGATCCCGGACGTGTTTGCCGGCCTTTATTCAT
CGTCGAGGACCAACAACTGGTCTTGCAGAAGAAGCACGTGAGGTGGCTCACTCAAGGTAC
TACGGACGACGGCGAAGATTTCAAATGGCAGCACCTGGCCAAATCAGGCGTCATCGAGTT
ACTGGATGCGGAAGAAGAGGAAACCGTAATGATTTGTATGACCCCGGAAGAGCTGGAGAC
AGCACGGCTCCATGGACGGGGAATGCCAACCAATAAAGTTGCCGCCGATTTCGACCCAGC
AGCTCGACTCAAGCCTTCCTCGGAAAACAGCGCACCTCATGCATGGACGCACTGTGAGAT
TCACCCCAGCATGATCTTGGGTATCTGCGCCAGCATCATTCCGTTCCCTGATCATAACCA
GGTACGTCA---CACC-TTAATTCTCTCGTGCTGTTCCTTACA-----------------
--
>RITF6835
-------------------------GTCGGGTCTATGTCGGGTCCCATTATCGACTTCCT
CGAGGAGTGGGGTCTCGAATCCCTAGAAGAGAATGCCCATTCATCGACACTCACGACGAA
GGTGTTTGTTAATGGTGTTTGGATGGGCGTCCATCGTGATCCGACCAATCTCATTGAGAC
TCTGAAGAAGCTCCGCCGCAAGGACGATGTCCACCCAGAGGTCTCCATCGTACGCGACAT
TCGAGAGAGAGAACTTCGGTTGTATACGGATCCCGGACGTGTTTGCCGGCCTTTATTCAT
CGTCGAGGACCAACAACTGGTCTTGCAGAAGAAGCACGTGAGGTGGCTCACTCAAGGTAC
TACGGACGACGGCGAAGATTTCAAATGGCAGCACCTGGCCAAATCAGGCGTCATCGAGTT
ACTGGATGCGGAAGAAGAGGAAACCGTAATGATTTGTATGACCCCGGAAGAGCTGGAGAC
AGCACGGCTCCATGGACGGGGAATGCCAACCAATAAAGTTGCCGCCGATTTCGACCCAGC
AGCTCGACTCAAGCCTTCCTCGGAAAACAGCGCACCTCATGCATGGACGCACTGTGAGAT
TCACCCCAGCATGATCTTGGGTATCTGCGCCAGCATCATTCCGTTCCCTGATCATAACCA
------------------------------------------------------------
--
>RITF6834
--TGGCTCTCATGGCGACAATCTCTGTCGGGTCTATGTCGGGTCCCATTATCGACTTCCT
CGAGGAGTGGGGTCTCGAATCCCTAGAAGAGAATGCCCATTCATCGACACTCACGACGAA
GGTGTTTGTTAATGGTGTTTGGATGGGCGTCCATCGTGATCCGACCAATCTCATTGAGAC
TCTGAAGAAGCTCCGCCGCAAGGACGATGTCCACCCAGAGGTCTCCATCGTACGCGACAT
TCGAGAGAGAGAACTTCGGTTGTATACGGATCCCGGACGTGTTTGCCGGCCTTTATTCAT
CGTCGAGGACCAACAACTGGTCTTGCAGAAGAAGCACGTGAGGTGGCTCACTCAAGGTAC
TACGGACGACGGCGAAGATTTCAAATGGCAACACCTGGCCAAATCAGGCGTCATCGAGTT
ACTGGATGCGGAAGAAGAGGAAACCGTAATGATTTGTATGACCCCGGAAGAGCTGGAGAC
AGCACGGCTCCATGGACGGGGAATGCCAACCAATAAAGTTGCCGCCGATTTCGACCCAGC
AGCTCGACTCAAGCCTTCCTCGGAAAACAGCGCACCTCATGCATGGACGCACTGTGAGAT
TCACCCCAGCATGATCTTGGGTATCTGCGCCAGCATCATTCCGTTCCC------------
------------------------------------------------------------
--
>RITF6408
-----------------------------------------------TTATCGACTTCCT
CGAGGAGTGGGGTCTCGAATCTCTAGAAGAGAATGCCCATTCATCGACACTCACAACGAA
GGTGTTTGTCAACGGTGTCTGGATGGGCGTCCATCGTGATCCGACCAATCTCATTGAGAC
TCTGAAGAAGCTCCGCCGAAAGGACGATGTCCACCCAGAGGTCTCCATCGTACGCGACAT
TCGAGAGAGAGAACTTCGGTTATATACGGATCCCGGACGTGTTTGCCGGCCTTTATTCAT
TGTCGAGGACCAACAACTGGTCTTGCAGAAGAAGCACGTGAGGTGGCTCACTCAAGGTAC
TACGGACGACGGTGAGGATTTCAAATGGCAGCACCTGACCAAATCAGGCGTCATCGAGTT
ACTGGATGCGGAAGAAGAGGAAACCGTAATGATTTGTATGACCCCGGAAGAGCTGGAGAC
AGCACGGCTTCATGGACGGGGAATGCCAACCAATAAAGTTGCCGCCGATTTCGACCCAGC
AGCTCGACTTAAGCCTTCCCTGGAAAACAGCGCACCTCATGTATGGACGCACTGCGAGAT
TCACCCCAGCATGATCTTGGGTATCTGCGCCAGCATCATTCCGTTCCCTGATCATAACCA
GGCACGTTACGTCACC-TT-ATTCTCTTGTGCTGTTCCTTACAT----------------
--
>RITF6671
----------------ACAATCTCTGTCGGGTCTATGTCGGGTCCCATTATCGACTTCCT
CGAGGAGTGGGGTCTCGAATCCCTAGAAGAGAATGCCCATTCATCGACACTCACAACGAA
GGTGTTTGTCAACGGTGTCTGGATGGGCGTCCATCGTGATCCGACCAATCTCATTGAGAC
CCTGAAGAAGCTCCGGCGCAAGGACGATGTCCACCCAGAGGTCTCCATCGTACGCGACAT
TCGAGAGAGAGAACTTCGGTTGTATACAGATCCCGGACGTGTTTGCCGGCCCTTATTCAT
TGTCGAGGACCAACAACTGGTCTTGCAGAAGAAGCACGTGAGGTGGCTCACTCAAGGTAC
TACGGACGAGGGTGAAGATTTCAAATGGCAGCACCTGGCCAAATCAGGGGTCATCGAGTT
ACTGGATGCGGAAGAAGAGGAAACCGTAATGATTTGTATGACCCCGGAAGAACTGGAGAC
AGCACGGCTCCATGGACGGGGAATGCCCACCAATAAAGTTGCCGCCGATTTCGACCCAGC
AGCTCGACTCAAGCCTTCCCTGGAAAACAGCGCACCTCATGTATGGACGCACTGCGAGAT
TCACCCCAGCATGATCTTGGGTATCTGCGCCAGCATCATTCCGTTCCCTGATCACAACCA
GGTACGTTTCGTCACC-TTAATTCTCTCGTGCTGTTCCTTACATGAAA-----ATA----
--
>variata
-TTGGCTCTCATGGCGACAATCTCTGTCGGGTCTATGTCGGGTCCCATTATCGACTTCCT
CGAGGAGTGGGGTCTCGAATCTCTAGAAGAGAATGCCCATTCATCGACACTCACAACGAA
GGTGTTTGTCAACGGTGTCTGGATGGGCGTCCATCGTGATCCGACCAATCTCATTGAGAC
TCTGAAGAAGCTCCGCCGCAAGGACGATGTCCACCCAGAGGTCTCCATTGTACGCGACAT
TCGAGAGAGAGAACTTCGGTTGTATACGGATCCCGGACGTGTTTGCCGGCCTTTATTCAT
TGTCGAGGACCAACAACTGGTCTTGCAGAAGAAGCACGTGAGGTGGCTCACTCAAGGTAC
TACGGACGACGGTGAAGATTTCAAATGGCAGCACCTGGCCAAATCAGGTGTCATCGAGTT
ACTGGATGCGGAAGAAGAGGAAACCGTAATGATTTGTATGATGCCGGAAGAGCTGGAGAC
AGCACGGCTTCATGGACGGGGAATGCCAACCAATAAAGTTGCCGCCGATTTCGACCCAGC
AGCTCGACTTAARCCTTCCCTGGAAAACAGCGCACCTCATGTATGGACGCACTGCGAGAT
TCACCCCAGCATGATCTT-GGTATCTGCGCCAGCATCATTCCGTTCCCTGATCATAACCA
GGCACGTTACGTCACC-TTAATTCTCTYGTGCTGTTCCTTACATGRAA------------
--
>MMCR00191
TTTGGCTCTCATGGCAACAATCTCTGTCGGGTCTATGTCGGGTCCCATTATCGACTTCCT
CGAGGAGTGGGGTCTCGAATCCCTAGAAGAGAATGCCCATTCATCAACACTCACAACAAA
GGTGTTCGTTAACGGTGTCTGGATGGGTGTCCATCGTGATCCGACCAATCTCATTGAGAC
TCTGAAGAAGCTCCGCCGCAAGGACGATGTCCACCCAGAGGTCTCCATCGTACGCGACAT
TCGAGAGAGAGAACTTCGGTTGTATACGGATCCCGGACGTGTTTGCCGGCCTTTATTCAT
TGTCGAGGACCAACAACTGGTCTTGCAGAAGAAGCACGTGAGGTGGCTCACGCAAGGTAC
TACGGACGAAGGTGAAGATTTCAAATGGCAACACCTGGCCAAATCAGGAGTCATCGAGTT
ACTGGATGCGGAAGAAGAGGAAACCGTAATGATTTGTATGACCCCGGAAGAGCTGGAGAC
AGCACGGCTTCATGGACGAGGAATGCCGACCAATAAAGTTGCCGCCGATTTCGACCCAGC
AGCTCGACTTAAGCCTTCCCTGGAAAACAGCGCACCTCATATATGGACGCACTGCGAGAT
TCACCCCAGCATGATCTTGGGTATCTGCGCCAGCATCATTCCGTTCCCTGATCATAACCA
GGTACGTTACGTCACC-TTAATTCTCTCATGCTGTTCCTTACATGAAA-----ATAGTCC
CC
>purpureoviridis
TTTGGCTCTCATGGCGACAATCTCTGTCGGGTCTATGTCGGGTCCCATTATTGACTTCCT
CGAGGAGTGGGGTCTCGAATCCCTAGAAGAGAATGCCCATTCATCGACACTCACAACGAA
GGTGTTCGTTAACGGTGTCTGGATGGGTGTCCATCGTGATCCGACCAATCTCATTGAGAC
TCTGAAGAAGCTCCGCCGCAAGGACGATGTCCACCCAGAGGTCTCCATCGTACGCGACAT
TCGAGAGAGAGAACTTCGGTTGTATACGGATCCCGGACGTGTTTGCCGGCCTTTATTCAT
TGTCGAGGACCAACAGCTGGTCTTGCAGAAGAAGCACGTGAGGTGGCTCACGCAAGGTAC
TACGGACGAAGGTGAAGATTTCAAATGGCAACACCTGGCCAAATCAGGAGTCATCGAGTT
ACTGGATGCGGAAGAAGAGGAAACCGTAATGATTTGTATGACCCCGGAAGAGCTGGAGAC
AGCACGGCTTCATGGACGAGGAATGCCAACCAATAAAGTTGCCGCTGATTTCGACCCAGC
AGCTCGACTTAAGCCTTCCCTGGAAAACAGCGCACCTCATATATGGACGCACTGCGAGAT
TCACCCCAGCATGATCTTGGGTATCTGCGCCAGCATCATTCCGTTCCCTGATCATAACCA
GGTACGTTACGTCACC-TTAATTCTCTCATGCTGTTCCTTACATGAAA------TAGTCC
CC
>flavobrunnea
CTTGGCTCTTATGGCGACAATCTCTGTTGGGTCTATGTCGGGCCCCATTATCGACTTCCT
CGAGGAGTGGGGTCTCGAATCTTTAGAAGAGAACGCCCATTCATCGACACTCACAACGAA
GGTGTTTGTCAACGGAGTCTGGATGGGTGTCCACCGTGATCCAACCAATCTCATTGAGAC
CCTGAAGAAGCTTCGCCGCAAGGACGATGTCCACCCAGAGGTCTCCATCGTACGCGACAT
TCGAGAAAGAGAACTTCGGTTGTATACGGATCCCGGACGTGTTTGCCGGCCTTTATTCAT
TGTCGAGGACCAACAACTGGTCTTGCAGAAGAAGCACGTGAGGTGGCTCACTCAAGGTAC
TACGGACGACGGTGAAGATTTCAAATGGCAGCACCTGACCAAATCAGGTGTTATCGAGTT
GCTGGATGCGGAAGAAGAGGAAACCGTAATGATTTGTATGACCCCGGAAGAGCTGGAGAC
AGCACGACTTCATGGACGGGGGATGCCAACCAATAAAGTCGCCGCCGATTTCGACCCAGC
AGCCCGACTTAAGCCTTCCCTGGAAAACAGCGCACCTCATGTATGGACACACTGCGAGAT
CCACCCCAGCATGATTTTGGGTATCTGCGCCAGCATCATTCCGTTCCCTGATCATAACCA
GGCACGTTTTGTAATC-TTAATTCTCTCGCGCTGTTCCTAACGTGAAA------CAGTCC
CC
>maguanensis
CTTGGCTCTCATGGCGACAATCTCCGTCGGGTCAATGTCGGGTCCCATAATCGATTTCCT
TGAAGAGTGGGGTCTCGAATCTCTCGAAGAGAACGCTCATTCATCGACGCTTACAACGAA
GGTTTTCGTCAATGGTGTTTGGATGGGCGTCCATCGTGATCCAACCAACCTCATTGAGAC
TCTGAAGAAGCTTCGCCGGAAGGACGACGTTCACCCAGAGGTCTCCATCGTACGCGATAT
TCGAGAGAGAGAACTTCGGTTGTATACGGATCCAGGACGCGTTTGCCGACCATTGTTCAT
TGTTGAGGACCAACAACTAGTCTTGCAGAAGAAGCACGTGAGGTGGCTCACGCAGGGTAC
TACGGACGACGGCGAGGACTTCAAATGGCAACATTTGGCCAAATCAGGCGTCATCGAATT
GCTGGATGCCGAAGAAGAGGAAACCGTTATGATTTGTATGACCCCGGAAGAGCTAGAAAA
CGCACGGCTGCATGGACGGGGAATGTTAATTACTAAAAGCGCTGCCGATTTCGACCCAGC
AGCTCGACTGAAGCCGTCTCTGGAAAATAGCGCACCTCATGCATGGACACATTGTGAGAT
CCACCCGAGCATGATCTTGGGTATTTGCGCCAGCATCATTCCGTTCCCTGATCATAATCA
GGTATGTTTGCGTCAC-CTTAATTTCTCGTGCTGATACTGACCTGAAA-----ATAGTCT
CC
>substriata
CTTGGCCCTCATGGCGACAATCTCCGTCGGGTCTATGTCGGGTCCCATAATCGATTTCCT
TGAGGAGTGGGGCCTCGAATCTCTCGAAGAGAACGCCCATTCATCGACGCTTACAACGAA
GGTGTTCGTCAATGGTGTTTGGATGGGCGTCCATCGTGATCCAACCAATCTCATTGAGAC
TCTGAAGAAGCTTCGCCGGAAGGACGACGTCCACCCAGAGGTCTCCATCGTACGCGACAT
TCGAGAGAGGGAACTTCGGTTGTATACGGATCCAGGACGCGTTTGCCGACCATTGTTCAT
TGTCGAGGACCAACAACTAGTCTTGCAGAAGAAGCACGTGAGGTGGCTCACGCAGGGTAC
CACGGACGACGGCGAGGACTTTAAATGGCAACATCTGGCCAAATCAGGCGTCATCGAGTT
GCTGGATGCCGAAGAAGAGGAAACCGTTATGATTTGTATGACCCCGGAAGAGCTAGAAAA
CGCACGGCTGCATGGACGGGGAATGTTAATTCCAAGAACCGCTGCCGATTTCGACCCAGC
AGCTCGACTGAAGCCGTCTCTGGAAAATAGCGCACCTCATGCATGGACACATTGTGAGAT
CCACCCGAGCATGATCTTGGGTATTTGCGCCAGCATCATTCCGTTCCCCGATCATAACCA
GGTATGTTTGCGTCAC-GTTACTTTCTTGTGTTGGTACTGACATGAAA-----ATAGTCT
CC
