# Supplementary material for: ﻿Four new species of Russulasubsect.Cyanoxanthinae from China (Russulales, Russulaceae)
Source: MycoKeys. 2024 Jul 11;107:21–50. doi: 10.3897/mycokeys.107.123304 (PMC11258488; doi:10.3897/mycokeys.107.123304)
Supplement: Supplementary material 4 — SSU [file mycokeys-107-021-s004.fas]

>RITF6460
-AAAAATTGATAACATAAGGGAAAATAATGATATTACCTTATTATTAGTGTCGTCCAAAA
CTGGTGCCAGAAGACTCGGTAAGGCCAGAGACATAAACGTTAATCGTCTTAATCAGGCGT
AAAGGGTTTGTAGGCGGCTTTTAATTTACTTTTTT-ATC-TTTTTTTTTT----------
----------TCGTTATTTT-AAAAAATTTAAAAA-TTATAAGTAAAGAATAAAAGCTAG
AATCAAATATAGGATATATTAAATAATGCTTAAAGTAGGTCTGATATCCATAGATATTAA
GTAGAATATTAAAGGCGAAGGCTTTTTTCCATTAATGATTGACGCTCAGAAACGAAGGTG
AGGATAGGAAATAGGATTAGATACCCAAAATACCCCTCTCTGTCAACGATGAATGGTAGT
TATTAGTAATAAATTAATTAATGATAATGTTAACACGATAACCATTCCGCCTTGTGAGTA
CAACTGCAAAGTTGAAAACAAAAAAATTAGTCGGTT
>RITF6878
-AAAAATTGATAACATAAGGGAAAATAATGATATTACCTTATTATTAGTGTCGTCCAAAA
CTGGTGCCAGAAGACTCGGTAAGGCCAGAGACATAAACGTTAATCGTCTTAATCAGGCGT
AAAGGGTTTGTAGGCGGCTTTTAATTTACTTTTTT-ATCTTTTTTTTTTT----------
----------TCGTTATTTT-AAAAAATTTAAAAA-TTATAAGTAAAGAATAAAAGCTAG
AATCAAATATAGGATATATTAAATAATGCTTAAAGTAGGTCTGATATCCATAGATATTAA
GTAGAATATTAAAGGCGAAGGCTTTTTTCCATTAATGATTGACGCTCAGAAACGAAGGTG
AGGATAGGAAATAGGATTAGATACCCAAAATACCCCTCTCTGTCAACGATGAATGGTAGT
TATTAGTAATAAATTAATTAATGATAATGTTAACACGATAACCATTCCGCCTTGTGAGTA
CAACTGCAAAGTTGAAAACAAAAAA-----------
>dinghuensis
-AAAAATTGATAACATAAGGGAAAATAATGATATTACCTTATTATTAGTGTCGTCCAAAA
CTGGTGCCAGAAGACTCGGTAAGGCCAGAGACATAAACGTTAATCGTCTTAATCAGGCGT
AAAGGGTTTGTAGGCGGCTTTTAATTTTACTTATTTATTCTGTTTTC-GTTATTTTT--T
-------------------------TAATTAAAA-TTTATAAGTAAAGAATAAAAGCTAG
AATCAAATAGAGGATATATTAAATAATGCTTAGAGTAGGTCTGATATCCATAGATACTAA
GTAGAATATTAAAGGCGAAGGCTTTTTTCCATTAATGATTGACGCTCAGAAACGAAGGTG
AGGATAGGAAATAGGATTAGATACCCAAAATACCCCTCTCTGTCAACGATGAATGGTAGT
TATTAGTAATAAATTAATTAATGACAATGTTAACACGATAACCATTCCGCCTTGTGAGTA
CAACTGCAAAGTTGAAAACAAAAAAATTAGTCGGTT
>RITF5885
-AAAAATTGATAACATAAGGGAAAATAATGATATTACCTTATTATTAGTGTCGTCCAAAA
CTGGTGCCAGAAGACTCGGTAAGGCCAGAGACATAAACGTTAATCGTCTTAATCAGGCGT
AAAGGGTTTGTAGGCGGCTTTTAATTTTACTTATTTATCCTTTTTTC-GTTATTTTT---
-------------------------TAATTAAAA-TTTATAAGTAAAGAATAAAAGCTAG
AATCAAATAGAGGATATATTAAATAATGCTTAGAGTAGGTCTGATATCCATAGATACTAA
GTAGAATATTAAAGGCGAAGGCTTTTTTCCATTAATGATTGACGCTCAGAAACGAAGGTG
AGGATAGGAAATAGGATTAGATACCCAAAATACCCCTCTCTGTCAACGATGAATGGTAGT
TATTAGTAATAAATTAATTAATGACAATGTTAACACGATAACCATTCCGCCTTGTGAGTA
CAACTGCAAAGTTGAAAACAAAAAAATTAGTCGGTT
>RITF6860
-AAAAATTGATAACATAAGGGAAAATAATGATATTACCTTATTATTAGTGTCGTCCAAAA
CTGGTGCCAGAAGACTCGGTAAGGCCAGAGACATAAACGTTAATCGTCTTAATCAGGCGT
AAAGGGTTTGTAGGCGGCTTTTAATTTTACTTATTTATCCTTTTTTC-GTTATTTTT---
-------------------------TAATTAAAA-TTTATAAGTAAAGAATAAAAGCTAG
AATCAAATAGAGGATATATTAAATAATGCTTAGAGTAGGTCTGATATCCATAGATACTAA
GTAGAATATTAAAGGCGAAGGCTTTTTTCCATTAATGATTGACGCTCAGAAACGAAGGTG
AGGATAGGAAATAGGATTAGATACCCAAAATACCCCTCTCTGTCAACGATGAATGGTAGT
TATTAGTAATAAATTAATTAATGACAATGTTAACACGATAACCATTCCGCCTTGTGAGTA
CAACTGCAAAGTTGAAAACAAAAAAATTAGTCGGTT
>RITF5142
-AAAAATTGATAACATAAGGGAAAATAATGATATTACCTTATTATTAGTGTCGTCCAAAA
CTGGTGCCAGAAGACTCGGTAAGGCCAGAGACATAAACGTTAATCGTCTTAATCAGGCGT
AAAGGGTTTGTAGGCGGCTTTTAATTTTACTTATTTATCCTTTTTTC-GTTATTTTT---
-------------------------TAATTAAAA-TTTATAAGTAAAGAATAAAAGCTAG
AATCAAATAGAGGATATATTAAATAATGCTTAGAGTAGGTCTGATATCCATAGATACTAA
GTAGAATATTAAAGGCGAAGGCTTTTTTCCATTAATGATTGACGCTCAGAAACGAAGGTG
AGGATAGGAAATAGGATTAGATACCCAAAATACCCCTCTCTGTCAACGATGAATGGTAGT
TATTAGTAATAAATTAATTAATGACAATGTTAACACGATAACCATTCCGCCTTGTGAGTA
CAACTGCAAAGTTGAAAACAAAAAAATTAGTCGGTT
>RITF6855
-AAAAATTGATAACATAAGGGAAAATAATGATATTACCTTATTATTAGTGTCGTCCAAAA
CTGGTGCCAGAAGACTCGGTAAGGCCAGAGACATAAACGTTAATCGTCTTAATCAGGCGT
AAAGGGTTTGTAGGCGGCTTTTAATTTTACTTATTTATCCTTTTTTC-GTTATTTTT---
-------------------------TAATTAAAA-TTTATAAGTAAAGAATAAAAGCTAG
AATCAAATAGAGGATATATTAAATAATGCTTAGAGTAGGTCTGATATCCATAGATACTAA
GTAGAATATTAAAGGCGAAGGCTTTTTTCCATTAATGATTGACGCTCAGAAACGAAGGTG
AGGATAGGAAATAGGATTAGATACCCAAAATACCCCTCTCTGTCAACGATGAATGGTAGT
TATTAGTAATAAATTAATTAATGACAATGTTAACACGATAACCATTCCGCCTTGTGAGTA
CAACTGCAAAGTTGAAAACAAAAAAATTAGTCGGTT
>RITF6740
-AAAAATTGATAACATAAGGGAAAATAATGATATTACCTTATTATTAGTGTCGTCCAAAA
CTGGTGCCAGAAGACTCGGTAAGGCCAGAGACATAAACGTTAATCGTCTTAATCAGGCGT
AAAGGGTTTGTAGGCGGCTTTTAATTTTACTTATTTATCCTTTTTTC-GTTATTTTT---
-------------------------TAATTAAAA-TTTATAAGTAAAGAATAAAAGCTAG
AATCAAATAGAGGATATATTAAATAATGCTTAGAGTAGGTCTGATATCCATAGATACTAA
GTAGAATATTAAAGGCGAAGGCTTTTTTCCATTAATGATTGACGCTCAGAAACGAAGGTG
AGGATAGGAAATAGGATTAGATACCCAAAATACCCCTCTCTGTCAACGATGAATGGTAGT
TATTAGTAATAAATTAATTAATGACAATGTTAACACGATAACCATTCCGCCTTGTGAGTA
CAACTGCAAAGTTGAAAACAAAAAAATTA-------
>RITF6859
-AAAAATTGATAACATAAGGGAAAATAATGATATTACCTTATTATTAGTGTCGTCCAAAA
CTGGTGCCAGAAGACTCGGTAAGGCCAGAGACATAAACGTTAATCGTCTTAATCAGGCGT
AAAGGGTTTGTAGGCGGCTTTTAATTTTACTTATTTATCCTTTTTTC-GTTATTTTT---
-------------------------TAATTAAAA-TTTATAAGTAAAGAATAAAAGCTAG
AATCAAATAGAGGATATATTAAATAATGCTTAGAGTAGGTCTGATATCCATAGATACTAA
GTAGAATATTAAAGGCGAAGGCTTTTTTCCATTAATGATTGACGCTCAGAAACGAAGGTG
AGGATAGGAAATAGGATTAGATACCCAAAATACCCCTCTCTGTCAACGATGAATGGTAGT
TATTAGTAATAAATTAATTAATGACAATGTTAACACGATAACCATTCCGCCTTGTGAGTA
CAACTGCAAAGTTGAAAACAAAAAAATTAGTCGGTT
>flavobrunnea
TAAAAATTGATAACATAAGGGAAAATAATGATATTACCTTATTATTAGTGTCGTCCAAAA
CTGGTGCCAGAAGACTCGGTAAGGCCAGAGACATAAACGTTAATCGTCTTAATCAGGCGT
AAAGGGTTTGTAGGCGGCTTTTAATTTTACTTATTT--CTTTTTTT--GTT---------
-----TT--TTTGTTAATTT-----TAATTAAAA-TTTATAAGTAAAGAATAAAAGCTAG
AATCAAATAGAGGATATATTAAATAATGCTTAGAGTAGGTCTGATATCCTTAGATACTAA
GTAGAATATTAAAGGCGAAAGCTTTTTTCCATTAATGATTGACGCTCAGAAACGAAGGTG
AGGATAGGAAATAGGATTAGATACCCAAAATACCCCTCTCTGTCAACGATGAATGGTAGT
TATTAGTATTAAATTTATTAATGACAATGTTAACACGATAACCATTCCGCCTTGTGAGTA
CAACTGCAAAGTTGAAAACAAAAAAATTAGTCGGTT
>fusiformata
-TAAAATTGATAACATAAGGGAAAATAATGATATTACCTTATTATTAGTGTCGTCCAAAA
CTGGTGCCAGAAGACTCGGTAAGGCCAGAGACATAAACGTTAATCGTCTTAATCAGGCGT
AAAGGGTTTGTAGGCGGCTTTTAATTTTACTTATTTATTCTCTTTTT-GTTATTTTT---
-------------------------TAATTAAA--TTTATAAGTAAAGAATAAAAGCTAG
AATCAAATATAGGATATATTAAATAATGCTTAGAGTAGGTCTGATATCCATAGATACTAA
GTAGAATATTAAAGGCGAAGGCTTTTTTCCATTAATGATTGACGCTCAGAAACGAAGGTG
AGGATAGGAAATAGGATTAGATACCCAAAATACCCCTCTCTGTCAACGATGAATGGTAGT
TATTAGTAATAAATTAATTAATGACAATGTTAACACGATAACCATTCCGCCTTGTGAGTA
CAACTGCAAAGTTGAAAACAAAAAAATTAGTCGGT-
>RITF6487
-TAAAATTGATAACATAAGGGAAAATAATGATATTACCTTATTATTAGTGTCGTCCAAAA
CTGGTGCCAGAAGACTCGGTAAGGCCAGAGACATAAACGTTAATCGTCTTAATCAGGCGT
AAAGGGTTTGTAGGCGGCTTTTAATTTTACTTATTTATTCTCTTTTT-GTTATTTTT---
-------------------------TAATTAAAA-TTTATAAGTAAAGAATAAAAGCTAG
AATCAAATATAGGATATATTAAATAATGCTTAGAGTAGGTCTGATATCCATAGATACTAA
GTAGAATATTAAAGGCGAAGGCTTTTTTCCATTAATGATTGACGCTCAGAAACGAAGGTG
AGGATAGGAAATAGGATTAGATACCCAAAATACCCCTCTCTGTCAACGATGAATGGTAGT
TATTAGTAATAAATTAATTAATGACAATGTTAACACGATAACCATTCCGCCTTGTGAGTA
CAACTGCAAAGTTGAAAACAAAAAAATTAGTCGGTT
>RITF6671
-TAAAATTGATAACATAAGGGAAAATAATGATATTACCTTATTATTAGTGTCGTCCAAAA
CTGGTGCCAGAAGACTCGGTAAGGCCAGAGACATAAACGTTAATCGTCTTAATCAGGCGT
AAAGGGTTTGTAGGCGGCTTTTAATTTTACTTATTTATTCTCTTTTT-GTTATTTTT---
-------------------------TAATTAAAA-TTTATAAGTAAAGAATAAAAGCTAG
AATCAAATATAGGATATATTAAATAATGCTTAGAGTAGGTCTGATATCCATAGATACTAA
GTAGAATATTAAAGGCGAAGGCTTTTTTCCATTAATGATTGACGCTCAGAAACGAAGGTG
AGGATAGGAAATAGGATTAGATACCCAAAATACCCCTCTCTGTCAACGATGAATGGTAGT
TATTAGTAATAAATTAATTAATGACAATGTTAACACGATAACCATTCCGCCTTGTGAGTA
CAACTGCAAAGTTGAAAACAAAAAAATTAGTCGGTT
>RITF2600
--AAAATTGATAACATAAGGGAAAATAATGATATTACCTTATTATTAGTGTCGTCCAAAA
CTGGTGCCAGAAGACTCGGTAAGGCCAGAGACATAAACGTTAATCGTCTTAATCAGGCGT
AAAGGGTTTGTAGGCGGCTTTTAATTTTACTTCTTTATTTTT------G--A--------
-------------TTTTTTT-----TTATTAAAA-TTTATAAGTAAAGAATAAAAGCTAG
AATCAAATAGAGGATATATTAAATAATGCTTAGAGTAGGTCTGATATCTTTAGATACTAA
GTAGAATATTAAAGGCGAAGGCTTTTTTCCATTAATGATTGACGCTCAGAAACGAAGGTG
AGGATAGGAAATAGGATTAGATACCCCAAATACCCCTCTCTGTCAACGATGAAGGGTAGT
TATTAGTAATAAATTAATTAATGACAATGTTAACACGATAACCATTCCGCCTTGTGAGTA
CAACTGCAAAGTTGAAAACAAAAAAATTAGTCGGTT
>RITF6973
TAAAAATTGATAACATAAGGGAAAATAATGATATTACCTTATTATTAGTGTCGTCCAAAA
CTGGTGCCAGAAGACTCGGTAAGGCCAGAGACATAAACGTTAATCGTCTTAATCAGGCGT
AAAGGGTTTGTAGGCGGCTTTTAATTTTACTTCTTTATTTTT------G--A--------
-------------TTTTTTT-----TTATTAAAA-TTTATAAGTAAAGAATAAAAGCTAG
AATCAAATAGAGGATATATTAAATAATGCTTAGAGTAGGTCTGATATCTTTAGATACTAA
GTAGAATATTAAAGGCGAAGGCTTTTTTCCATTAATGATTGACGCTCAGAAACGAAGGTG
AGGATAGGAAATAGGATTAGATACCCCAAATACCCCTCTCTGTCAACGATGAATGGTAGT
TATTAGTAATAAATTAATTAATGACAATGTTAACACGATAACCATTCCGCCTTGTGAGTA
CAACTGCAAAGTTGAAAACAAAAAAATTAGTCGGTT
>RITF6868
TAAAAATTGATAACATAAGGGAAAATAATGATATTACCTTATTATTAGTGTCGTCCAAAA
CTGGTGCCAGAAGACTCGGTAAGGCCAGAGACATAAACGTTAATCGTCTTAATCAGGCGT
AAAGGGTTTGTAGGCGGCTTTTAATTTTACTTCTTTATTTTT------G--A--------
-----TTT--T--TTTTTTT-----TTATTAAAA-TTTATAAGTAAAGAATAAAAGCTAG
AATCAAATAGAGGATATATTAAATAATGCTTAGAGTAGGTCTGATATCTTTAGATACTAA
GTAGAATATTAAAGGCGAAGGCTTTTTTCCATTAATGATTGACGCTCAGAAACGAAGGTG
AGGATAGGAAATAGGATTAGATACCCCAAATACCCCTCTCTGTCAACGATGAATGGTAGT
TATTAGTAATAAATTAATTAATGACAATGTTAACACGATAACCATTCCGCCTTGTGAGTA
CAACTGCAAAGTTGAAAACAAAAAAATTAGTCGGTT
>RITF6474
TAAAAATTGATAACATAAGGGAAAATAATGATATTACCTTATTATTAGTGTCGTCCAAAA
CTGGTGCCAGAAGACTCGGTAAGGCCAGAGACATAAACGTTAATCGTCTTAATCAGGCGT
AAAGGGTTTGTAGGCGGCTTTTAATTTTACTTCTTTATTTTT------G--A--------
-------------TTTTTTT-----TTATTAAAA-TTTATAAGTAAAGAATAAAAGCTAG
AATCAAATAGAGGATATATTAAATAATGCTTAGAGTAGGTCTGATATCTTTAGATACTAA
GTAGAATATTAAAGGCGAAGGCTTTTTTCCATTAATGATTGACGCTCAGAAACGAAGGTG
AGGATAGGAAATAGGATTAGATACCCCAAATACCCCTCTCTGTCAACGATGAATGGTAGT
TATTAGTAATAAATTAATTAATGACAATGTTAACACGATAACCATTCCGCCTTGTGAGTA
CAACTGCAAAGTTGAAAACAAAAAAATTAGTCGGTT
>RITF6940
TAAAAATTGATAACATAAGGGAAAATAATGATATTACCTTATTATTAGTGTCGTCCAAAA
CTGGTGCCAGAAGACTCGGTAAGGCCAGAGACATAAACGTTAATCGTCTTAATCAGGCGT
AAAGGGTTTGTAGGCGGCTTTTAATTTTACTTCTTTATTTTT------G--A--------
-----TTT--T--TTTTTTT-----TTATTAAAA-TTTATAAGTAAAGAATAAAAGCTAG
AATCAAATAGAGGATATATTAAATAATGCTTAGAGTAGGTCTGATATCTTTAGATACTAA
GTAGAATATTAAAGGCGAAGGCTTTTTTCCATTAATGATTGACGCTCAGAAACGAAGGTG
AGGATAGGAAATAGGATTAGATACCCCAAATACCCCTCTCTGTCAACGATGAATGGTAGT
TATTAGTAATAAATTAATTAATGACAATGTTAACACGATAACCATTCCGCCTTGTGAGTA
CAACTGCAAAGTTGAAAACAAAAAAATTAGTCGGT-
>langei
-AAAAATTGATAACATAAGGGAAAATAATGATATTACCTTATTATTAGTGTCGTCCAAAA
CTGGTGCCAGAAGACTCGGTAAGGCCAGAGACATAAACGTTAATCGTCTTAATCAGGCGT
AAAGGGTTTGTAGGCGGCTTTTAATTTTATTTATTTATTT--------------------
----------TTGTT---TT-----TTATTAAAA-TTTATAAGTACAGAATAAAAGCTAG
AATCAAATAGAGGATATATCAAATAATGCTTAGAGTAGGTCTGATATCCTTAGATACTAA
GTAGAATATTAAAGGCGAAGGCTTTTTTCCATTAATGATTGACGCTCAGAAACGAAGGTG
AGGATAGGAAATAGGATTAGATACCCAAAATACCCCTCTCTGTCAACGATGAATGGTAGT
TATTAGTAATAAATTAATTAATGACAATGTTAACACGATAACCATTCCGCCTTGTGAGTA
CAACTGCAAAGTTGAAAACAAAAAAATTAGTCGGTT
>RITF6329
TAAAAATTGATAACATAAGGGAAAATAATGATATTACCTTATTATTAGTGTCGTCCAAAA
CTGGTGCCAGAAGACTCGGTAAGGCCAGAGACATAAACGTTAATCGTCTTAATCAGGCGT
AAAGGGTTTGTAGGCGGCTTTTAATTTTACTTATTTATTATTTTTT--GTTAT---TAAT
TAAAGTTTAGTT-ATTTATT-----TAATTAAAA-TTTATAAGTAAAGAATAAAAGCTAG
AATCAAATAGAGGATATATCAAATAATGCTTAGAGTAGGTCTGATATCCCTAGATACTAA
GTAGAATATTAAAGGCGAAGGCTTTTTTCCATTAATGATTGACGCTCAGAAACGAAGGTG
AGGATAGGAAATAGGATTAGATACCCAAAATACCCCTCTCTGTCAACGATGAATGGTAGT
TATTAGTAATAAATTAATTAATGACAATGTTAACACGATAACCATTCCGCCTTGTGAGTA
CAACTGCAAAGTTGAAAACAAAAAAATTAGTCGGTT
>RITF6340
TAAAAATTGATAACATAAGGGAAAATAATGATATTACCTTATTATTAGTGTCGTCCAAAA
CTGGTGCCAGAAGACTCGGTAAGGCCAGAGACATAAACGTTAATCGTCTTAATCAGGCGT
AAAGGGTTTGTAGGCGGCTTTTAATTTTACTTATTTATTATTTTTT--GTTAT---TAAT
TAAAGTTTAGTT-ATTTATT-----TAATTAAAA-TTTATAAGTAAAGAATAAAAGCTAG
AATCAAATAGAGGATATATCAAATAATGCTTARAGTAGGTCTGATATCCCTAGATACTAA
GTAGAATATTAAAGGCGAAGGCTTTTTTCCATTAATGATTGACGCTCAKAAACGAAGGTG
AGGATAGGAAATAGGATTAGATACCCAAAATACCCCYCTCTGTCAMCGATGAATGGTAGT
TATTASTAATAAATTAATTAATGACAATGTTAACACGATAACCATTCCGCCTTGTGAGTA
CAACTGCAAAGTTGAAAACAAAAAAATTAGTCGGTT
>RITF3196
TAAAAATTGATAACATAAGGGAAAATAATGATATTACCTTATTATTAGTGTCGTCCAAAA
CTGGTGCCAGAAGACTCGGTAAGGCCAGAGACATAAACGTTAATCGTCTTAATCAGGCGT
AAAGGGTTTGTAGGCGGCTTTTAATTTTACTTATTTATTATTTTTT--GTTAT---TAAT
TAAAGTTTAGTT-ATTTATT-----TAATTAAAA-TTTATAAGTAAAGAATAAAAGCTAG
AATCAAATAGAGGATATATCAAATAATGCTTAGAGTAGGTCTGATATCCCTAGATACTAA
GTAGAATATTAAAGGCGAAGGCTTTTTTCCATTAATGATTGACGCTCAGAAACGAAGGTG
AGGATAGGAAATAGGATTAGATACCCAAAATACCCCTCTCTGTCAACGATGAATGGTAGT
TATTAGTAATAAATTAATTAATGACAATGTTAACACGATAACCATTCCGCCTTGTGAGTA
CAACTGCAAAGTTGAAAACAAAAAA-----------
>RITF3282
TAAAAATTGATAACATAAGGGAAAATAATGATATTACCTTATTATTAGTGTCGTCCAAAA
CTGGTGCCAGAAGACTCGGTAAGGCCAGAGACATAAACGTTAATCGTCTTAATCAGGCGT
AAAGGGTTTGTAGGCGGCTTTTAATTTTACTTATTTATTATTTTTT--GTTAT---TAAT
TAAAGTTTAGTT-ATTTATT-----TAATTAAAA-TTTATAAGTAAAGAATAAA------
------------------------------------------------------------
------------------------------------------------------------
------------------------------------------------------------
------------------------------------------------------------
------------------------------------
>RITF6349
TAAAAATTGATAACATAAGGGAAAATAATGATATTACCTTATTATTAGTGTCGTCCAAAA
CTGGTGCCAGAAGACTCGGTAAGGCCAGAGACATAAACGTTAATCGTCTTAATCAGGCGT
AAAGGGTTTGTAGGCGGCTTTTAATTTTACTTATTTATTATTTTTT--GTTAT---TAAT
TAAAGTTTAGTT-ATTTATT-----TAATTAAAA-TTTATAAGTAAAGAATAAAAGCTAG
AATCAAATAGAGGATATATCAAATAATGCTTAGAGTAGGTCTGATATCCCTAGATACTAA
GTAGAATATTAAAGGCGAAGGCTTTTTTCCATTAATGATTGACGCTCAGAAACGAAGGTG
AGGATAGGAAATAGGATTAGATACCCAAAATACCCCTCTCTGTCAACGATGAATGGTAGT
TATTAGTAATAAATTAATTAATGACAATGTTAACACGATAACCATTCCGCCTTGTGAGTA
CAACTGCAAAGTTGAAAACAAAAAAATTAGTCGGTT
>RITF6330
TAAAAATTGATAACATAAGGGAAAATAATGATATTACCTTATTATTAGTGTCGTCCAAAA
CTGGTGCCAGAAGACTCGGTAAGGCCAGAGACATAAACGTTAATCGTCTTAATCAGGCGT
AAAGGGTTTGTAGGCGGCTTTTAATTTTACTTCTTTAT----------------------
--------------TTTTTT-----TTATTACAAA-TTATAAGTAAAGAATAAAAGCTAG
AATCAAATAGAGGATATATTAAATAATGCTTAGAGTAGGTCTGATATCTTTAGATACTAA
GTAGAATATTAAAGGCGAAGGCTTTTTTCCATTAATGATTGACGCTCAGAAACGAAGGTG
AGGATAGGAAATAGGATTAGATACCCCAAATACCCCTCTCTGTCAACGATGAATGGTAGT
TATTAGTAATAAATTTATTAATGACAATGTTAACACGATAACCATTCCGCCTTGTGAGTA
CAACTGCAAAGTTGAAAACAAAAAAATTAGTCG---
>RITF2645
--------GATAACATAAGGGAAAATAATGATATTACCTTATTATTAGTGTCGTCCAAAA
CTGGTGCCAGAAGACTCGGTAAGGCCAGAGACATAAACGTTAATCGTCTTAATCAGGCGT
AAAGGGTTTGTAGGCGGCTTTTAATTTTACTTCTTTA-----------------------
---------------TTTTT-----TTATTACAAA-TTATAAGTAAAGAATAAAAGCTAG
AATCAAATAGAGGATATATTAAATAATGCTTAGAGTAGGTCTGATATCTTTAGATACTAA
GTAGAATATTAAAGGCGAAGGCTTTTTTCCATTAATGATTGACGCTCAGAAACGAAGGTG
AGGATAGGAAATAGGATTAGATACCCCAAATACCCCTCTCTGTCAACGATGAATGGTAGT
TATTAGTAATAAATTTATTAATGACAATGTTAACACGATAACCATTCCGCCTTGTGAGTA
CAACTGCAAAGTTGAAAACAAAAAAATTAGTCGGTT
>RITF6408
-TAAAATTGATAACATAAGGGAAAATAATGATATTACCTTATTATTAGTGTCGTCCAAAA
CTGGTGCCAGAAGACTCGGTAAGGCCAGAGACATAAACGTTAATCGTCTTAATCAGGCGT
AAAGGGTTTGTAGGCGGCTTTTAATTTTACTTATTTATTTTT------GTT-T---TA--
-----TTT--T--TTTTTTT------AATTAAAA-TTTATAAGTACAGAATAAAAGCTAG
AATCAAATAGAGGATATATCAAATAATGCTTAGAGTAGGTCTGATATCCTTAGATACTAA
GTAGAATATTAAAGGCGAAGGCTTTTTTCCATTAATGATTGACGCTCAGAAACGAAGGTG
AGGATAGGAAATAGGATTAGATACCCAAAATACCCCTCTCTGTCAACGATGAATGGTAGT
TATTAGTAATAAATTAATTAATGACAATGTTAACACGATAACCATTCCGCCTTGTGAGTA
CAACTGCAAAGTTGAAAACAAAAAAATTAGTCGGTT
>RITF2912
-TAAAATTGATAACATAAGGGAAAATAATGATATTACCTTATTATTAGTGTCGTCCAAAA
CTGGTGCCAGAAGACTCGGTAAGGCCAGAGACATAAACGTTAATCGTCTTAATCAGGCGT
AAAGGGTTTGTAGGCGGCTTTTAATTTTATTTATTTATTT--------------------
----------------TTTT-----TTATTAAAA-TTTATAAGTACAGAATAAAAGCTAG
AATCAAATAGAGGATATATCAAATAATGCTTAGAGTAGGTCTGATATCCTTAGATACTAA
GTAGAATATTAAAGGCGAAGGCTTTTTTCCATTAATGATTGACGCTCAGAAACGAAGGTG
AGGATAGGAAATAGGATTAGATACCCAAAATACCCCTCTCTGTCAACGATGAATGGTAGT
TATTAGTAATAAATTAATTAATAACAATGTTAACACGATAACCATTCCGCCTTGTGAGTA
CAACTGCAAAGTTGAAAACAAAAAAATTAGTCGGTT
>RITF3131
-TAAAATTGATAACATAAGGGAAAATAATGATATTACCTTATTATTAGTGTCGTCCAAAA
CTGGTGCCAGAAGACTCGGTAAGGCCAGAGACATAAACGTTAATCGTCTTAATCAGGCGT
AAAGGGTTTGTAGGCGGCTTTTAATTTTATTTATTTATTTT-------------------
----------TTGTT---TT-----TTATTAAAA-TTTATAAGTACAGAATAAAAGCTAG
AATCAAATAGAGGATATATCAAATAATGCTTAGAGTAGGTCTGATATCCTTAGATACTAA
GTAGAATATTAAAGGCGAAGGCTTTTTTCCATTAATGATTGACGCTCAGAAACGAAGGTG
AGGATAGGAAATAGGATTAGATACCCAAAATACCCCTCTCTGTCAACGATGAATGGTAGT
TATTAGTAATAAATTAATTAATAACAATGTTAACACGATAACCATTCCGCCTTGTGAGTA
CAACTGCAAAGTTGAAAACAAAAAAATTAGTCGGTT
>RITF6982
-TAAAATTGATAACATAAGGGAAAATAATGATATTACCTTATTATTAGTGTCGTCCAAAA
CTGGTGCCAGAAGACTCGGTAAGGCCAGAGACATAAACGTTAATCGTCTTAATCAGGCGT
AAAGGGTTTGTAGGCGGCTTTTAATTTTATTTATTTATTTT-------------------
----------TTGTT---TT-----TTATTAAAA-TTTATAAGTACAGAATAAAAGCTAG
AATCAAATAGAGGATATATCAAATAATGCTTAGAGTAGGTCTGATATCCTTAGATACTAA
GTAGAATATTAAAGGCGAAGGCTTTTTTCCATTAATGATTGACGCTCAGAAACGAAGGTG
AGGATAGGAAATAGGATTAGATACCCAAAATACCCCTCTCTGTCAACGATGAATGGTAGT
TATTAGTAATAAATTAATTAATAACAATGTTAACACGATAACCATTCCGCCTTGTGAGTA
CAACTGCAAAGTTGAAAACAAAAAAATTAGTCGGTT
>phloginea
------TTGATAACATAAGGGAAAATAATGATATCACCTTATTATTAGTGTCGTCCAAAA
CTGGTGCCAGAAGACTCGGTAAGGCCAGAGACATAAACGTTAATCGTCTTAATCAGGCGT
AAAGGGTTTGTAGGCGGCTTTTAAT-----------------------------------
-----------------------------------------AGTAAAGAATAAAAGCTAG
AATCATATAGAGGTTATATTAAATAATGCTTAGTTTAGGTCTGATATCCATAGATACTAA
GTAGAATATTAAAGGCGAAGGCTTTTTTCCATTAATGATTGACGCTCAGAAACGAAGGTG
AGGATAGGAAATAGGATTAGATACCCAAAATACCCCTCTCTGTCAACGATGAATGGTAGT
TATTAGT-----------------------------------------------------
------------------------------------
>RITF6905
AAAAAATTGATAACATAAGGGAAAATAATGATATCACCTTATTATTAGTGTCGTCCAAAA
CTGGTGCCAGAAGACTCGGTAAGGCCAGAGACATAAACGTTAATCGTCTTAATCAGGCGT
AAAGGGTTTGTAGGCGGCTTTTAATTTTACTTATTTATCCTTTTTTTTGTT---------
-------------ATTTTTT------AATTAAAAATTTATAAGTAAAGAATAAAAGCTAG
AATCATATAGAGGTTATATTAAATAATGCTTAGTTTAGGTCTGATATCCATAGATACTAA
GTAGAATATTAAAGGCGAAGGCTTTTTTCCATTAATGATTGACGCTCAGAAACGAAGGTG
AGGATAGGAAATAGGATTAGATACCCAAAATACCCCTCTCTGTCAACGATGAATGGTAGT
TATTAGTAATAAATTAATTAATGACAATGTTAACACGAGAACCATTCCGCCTTGTGAGTA
CAACTGCAAAGTTGAAAACAAAAAAATTAGTCGGTT
>RITF6907
AAAAAATTGATAACATAAGGGAAAATAATGATATCACCTTATTATTAGTGTCGTCCAAAA
CTGGTGCCAGAAGACTCGGTAAGGCCAGAGACATAAACGTTAATCGTCTTAATCAGGCGT
AAAGGGTTTGTAGGCGGCTTTTAATTTTACTTATTTATCCTTTTTTTTGTT---------
-------------ATTTTTT------AATTAAAAATTTATAAGTAAAGAATAAAAGCTAG
AATCATATAGAGGTTATATTAAATAATGCTTAGTTTAGGTCTGATATCCATAGATACTAA
GTAGAATATTAAAGGCGAAGGCTTTTTTCCATTAATGATTGACGCTCAGAAACGAAGGTG
AGGATAGGAAATAGGATTAGATACCCAAAATACCCCTCTCTGTCAACGATGAATGGTAGT
TATTAGTAATAAATTAATTAATGACAATGTTAACACGAGAACCATTCCGCCTTGTGAGTA
CAACTGCAAAGTTGAAAACAAAAAA-----------
>RITF6908
AAAAAATTGATAACATAAGGGAAAATAATGATATCACCTTATTATTAGTGTCGTCCAAAA
CTGGTGCCAGAAGACTCGGTAAGGCCAGAGACATAAACGTTAATCGTCTTAATCAGGCGT
AAAGGGTTTGTAGGCGGCTTTTAATTTTACTTATTTATCCTTTTTTTTGTT---------
-------------ATTTTTT------AATTAAAAATTTATAAGTAAAGAATAAAAGCTAG
AATCATATAGAGGTTATATTAAATAATGCTTAGTTTAGGTCTGATATCCATAGATACTAA
GTAGAATATTAAAGGCGAAGGCTTTTTTCCATTAATGATTGACGCTCAGAAACGAAGGTG
AGGATAGGAAATAGGATTAGATACCCAAAATACCCCTCTCTGTCAACGATGAATGGTAGT
TATTAGTAATAAATTAATTAATGACAATGTTAACACGAGAACCATTCCGCCTTGTGAGTA
CAACTGCAAAGTTGAAAACAAAAAAATTAGTCGGTT
>RITF6914
AAAAAATTGATAACATAAGGGAAAATAATGATATCACCTTATTATTAGTGTCGTCCAAAA
CTGGTGCCAGAAGACTCGGTAAGGCCAGAGACATAAACGTTAATCGTCTTAATCAGGCGT
AAAGGGTTTGTAGGCGGCTTTTAATTTTACTTATTTATCCTTTTTTTTGTT---------
-------------ATTTTTT------AATTAAAAATTTATAAGTAAAGAATAAAAGCTAG
AATCATATAGAGGTTATATTAAATAATGCTTAGTTTAGGTCTGATATCCATAGATACTAA
GTAGAATATTAAAGGCGAAGGCTTTTTTCCATTAATGATTGACGCTCAGAAACGAAGGTG
AGGATAGGAAATAGGATTAGATACCCAAAATACCCCTCTCTGTCAACGATGAATGGTAGT
TATTAGTAATAAATTAATTAATGACAATGTTAACACGAGAACCATTCCGCCTTGTGAGTA
CAACTGCAAAGTTGAAAACAAAAAAA----------
>RITF6906
ACAAAATTGATAACATAAGGGAAAATAATGATATCACCTTATTATTAGTGTCGTCCAAAA
CTGGTGCCAGAAGACTCGGTAAGGCCAGAGACATAAACGTTAATCGTCTTAATCAGGCGT
AAAGGGTTTGTAGGCGGCTTTTAATTTTACTTATTTATCCTTTTTTTTGTT---------
-------------ATTTTTT------AATTAAAAATTTATAAGTAAAGAATAAAAGCTAG
AATCATATAGAGGTTATATTAAATAATGCTTAGTTTAGGTCTGATATCCATAGATACTAA
GTAGAATATTAAAGGCGAAGGCTTTTTTCCATTAATGATTGACGCTCAGAAACGAAGGTG
AGGATAGGAAATAGGATTAGATACCCAAAATACCCCTCTCTGTCAACGATGAATGGTAGT
TATTAGTAATAAATTAATTAATGACAATGTTAACACGAGAACCATTCCGCCTTGTGAGTA
CAACTGCAAAGTTGAAAACAAAAAAATTAGTCGGTT
>purpureorosea
-AAAAATTGATAACATAAGGGAAAATAATGATATTACCTTATTATTAGTGTCGTCCAAAA
CTGGTGCCAGAAGACTCGGTAAGGCCAGAGACATAAACGTTAATCGTCTTAATCAGGCGT
AAAGGGTTTGTAGGCGGCTTTTAATTTTACTTATATATCCATTTTTTTTTT---------
---------TTCGTTATTTT-----AAATTAAAA-TTTATAAGTACAGAATAAAAGCTAG
AATCAAATATAGGATATATTAAATAATGCTTAAAGTAGGTCTGATATCCATAGATATTAA
GTAGAATATTAAAGGCGAAGGCTTTTTTCCATTAATGATTGACGCTCAGAAACGAAGGTG
AGGATAGGAAATAGGATTAGATACCCCAAATACCCCTCTCTGTCAACGATGAATGGTAGT
TATTAGTAATAAATTAATTAATGACAATGTTAACACAATAACCATTCCGCCTTGTGAGTA
CAACTGCAAAGTTGAAAACAAAAAAATTAGTCGGTT
>RITF5886
-AAAAATTGATAACATAAGGGAAAATAATGATATTACCTTATTATTAGTGTCGTCCAAAA
CTGGTGCCAGAAGACTCGGTAAGGCCAGAGACATAAACGTTAATCGTCTTAATCAGGCGT
AAAGGGTTTGTAGGCGGCTTTTAATTTTACTTATATATCCATTTTTTTTTT---------
---------TTCGTTATTTT-----AAATTAAAA-TTTATAAGTACAGAATAAAAGCTAG
AATCAAATATAGGATATATTAAATAATGCTTAAAGTAGGTCTGATATCCATAGATATTAA
GTAGAATATTAAAGGCGAAGGCTTTTTTCCATTAATGATTGACGCTCAGAAACGAAGGTG
AGGATAGGAAATAGGATTAGATACCCCAAATACCCCTCTCTGTCAACGATGAATGGTAGT
TATTAGTAATAAATTAATTAATGACAATGTTAACACAATAACCATTCCGCCTTGTGAGTA
CAACTGCAAAGTTGAAAACAAAAAAATTAGTCGGTT
>RITF6835
-AAAAATTGATAACATAAGGGAAAATAATGATATTACCTTATTATTAGTGTCGTCCAAAA
CTGGTGCCAGAAGACTCGGTAAGGCCAGAGACATAAACGTTAATCGTCTTAATCAGGCGT
AAAGGGTTTGTAGGCGGCTTTTAATTTTACTTATATATCCATTTTTTTTTT---------
---------TTCGTTATTTT-----AAATTAAAA-TTTATAAGTACAGAATAAAAGCTAG
AATCAAATATAGGATATATTAAATAATGCTTAAAGTAGGTCTGATATCCATAGATATTAA
GTAGAATATTAAAGGCGAAGGCTTTTTTCCATTAATGATTGACGCTCAGAAACGAAGGTG
AGGATAGGAAATAGGATTAGATACCCCAAATACCCCTCTCTGTCAACGATGAATGGTAGT
TATTAGTAATAAATTAATTAATGACAATGTTAACACAATAACCATTCCGCCTTGTGAGTA
CAACTGCAAAGTTGAAAACAAAAAAATTAGTCGGTT
>RITF6834
-AAAAATTGATAACATAAGGGAAAATAATGATATTACCTTATTATTAGTGTCGTCCAAAA
CTGGTGCCAGAAGACTCGGTAAGGCCAGAGACATAAACGTTAATCGTCTTAATCAGGCGT
AAAGGGTTTGTAGGCGGCTTTTAATTTTACTTATATATCCATTTTTTTTTT---------
---------TTCGTTATTTT-----AAATTAAAA-TTTATAAGTACAGAATAAAAGCTAG
AATCAAATATAGGATATATTAAATAATGCTTAAAGTAGGTCTGATATCCATAGATATTAA
GTAGAATATTAAAGGCGAAGGCTTTTTTCCATTAATGATTGACGCTCARAAACGAAGGTG
AGGATAGGAAATAGGATTAGATACCCCAAATACCCCTCTCTGTCAACGATGAATGGTAGT
TATTAGTAATAAATTAATTAATGACAATGTTAACACAATAACCATTCCGCCTTGTGAGTA
CAACTGCAAAGTTGAAAACAAAAAAATTAGTCGGTT
>subpallidirosea
-AAAAATTGATAACATAAGGGAAAATAATGATATTACCTTATTATTAGTGTCGTCCAAAA
CTGGTGCCAGAAGACTCGGTAAGGCCAGAGACATAAACGTTAATCGTCTTAATCAGGCGT
AAAGGGTTTGTAGGCGGCTTTTAATTTTACTTATTTATTCTGTTTT---TT-TTTTT---
-------------------------TAATTAAAA-TTTATAAGTAAAGAATAAAAGCTAG
AATCAAATATAGGATATATTAAATAATGCTTAGAGTAGGTCTGATATCCATAGATACTAA
GTAGAATATTAAAGGCGAAGGCTTTTTTCCATTAATGATTGACGCTCAGAAACGAAGGTG
AGGATAGGAAATAGGATTAGATACCCAAAATACCCCTCTCTGTCAACGATGAATGGTAGT
TATTAGTAATAAATTAATTAATGACAATGTTAACACGATAACCATTCCGCCTTGTGAGTA
CAACTGCAAAGTTGAAAACAAAAAAATTAGTCGGTT
>RITF3219
-AAAAATTGATAACATAAGGGAAAATAATGATATTACCTTATTATTAGTGTCGTCCAAAA
CTGGTGCCAGAAGACTCGGTAAGGCCAGAGACATAAACGTTAATCGTCTTAATCAGGCGT
AAAGGGTTTGTAGGCGGCTTTTAATTTTACTTATTTATTCTGTTTT--GTTATTTTT--T
-------------------------TAATTAAAA-TTTATAAGTAAAGAATAAAAGCTAG
AATCAAATATAGGATATATTAAATAATGCTTAGAGTAGGTCTGATATCCATAGATACTAA
GTAGAATATTAAAGGCGAAGGCTTTTTTCCATTAATGATTGACGCTCAGAAACGAAGGTG
AGGATAGGAAATAGGATTAGATACCCAAAATACCCCTCTCTGTCAACGATGAATGGTAGT
TATTAGTAATAAATTAATTAATGACAATGTTAACACGATAACCATTCCGCCTTGTGAGTA
CAACTGCAAAGTTGAAAACAAAAAA-----------
>RITF3343
-AAAAATTGATAACATAAGGGAAAATAATGATATTACCTTATTATTAGTGTCGTCCAAAA
CTGGTGCCAGAAGACTCGGTAAGGCCAGAGACATAAACGTTAATCGTCTTAATCAGGCGT
AAAGGGTTTGTAGGCGGCTTTTAATTTTACTTATTTATTCTGTTTT--GTTATTTTT--T
-------------------------TAATTAAAA-TTTATAAGTAAAGAATAAAAGCTAG
AATCAAATATAGGATATATTAAATAATGCTTAGAGTAGGTCTGATATCCATAGATACTAA
GTAGAATATTAAAGGCGAAGGCTTTTTTCCATTAATGATTGACGCTCAGAAACGAAGGTG
AGGATAGGAAATAGGATTAGATACCCAAAATACCCCTCTCTGTCAACGATGAATGGTAGT
TATTAGTAATAAATTAATTAATGACAATGTTAACACGATAACCATTCCGCCTTGTGAGTA
CAACTGCAAAGTTGAAAACAAAAAAATTAGTCGGTT
>RITF6264
-AAAAATTGATAACATAAGGGAAAATAATGATATTACCTTATTATTAGTGTCGTCCAAAA
CTGGTGCCAGAAGACTCGGTAAGGCCAGAGACATAAACGTTAATCGTCTTAATCAGGCGT
AAAGGGTTTGTAGGCGGCTTTTAATTTTACTTATTTATTCTGTTTT--GTTATTTTT--T
-------------------------TAATTAAAA-TTTATAAGTAAAGAATAAAAGCTAG
AATCAAATATAGGATATATTAAATAATGCTTAGAGTAGGTCTGATATCCATAGATACTAA
GTAGAATATTAAAGGCGAAGGCTTTTTTCCATTAATGATTGACGCTCAGAAACGAAGGTG
AGGATAGGAAATAGGATTAGATACCCAAAATACCCCTCTCTGTCAACGATGAATGGTAGT
TATTAGTAATAAATTAATTAATGACAATGTTAACACGATAACCATTCCGCCTTGTGAGTA
CAACTGCAAAGTTGAAAACAAAAAAATTAGTCGGTT
